# Supplementary material for: New objective timbre parameters for classification of voice type and fach in professional opera singers
Source: Sci Rep. 2022 Oct 26;12:17921. doi: 10.1038/s41598-022-22821-w (PMC9605961; doi:10.1038/s41598-022-22821-w)
Supplement: Supplementary file 1 — Supplementary Information. [file 41598_2022_22821_MOESM1_ESM.zip]

Archive with 3 entries (2 files):
- Supplementary Data S1_SciRep/
- Supplementary Data S1_SciRep/Timbre-Nov-21-SciRep-All-Data.xlsx
- Supplementary Data S1_SciRep/Timbre-Vib-Nov-21-SciRep-Examples-Data.xlsx
