# Supplementary material for: New objective timbre parameters for classification of voice type and fach in professional opera singers
Source: Sci Rep. 2022 Oct 26;12:17921. doi: 10.1038/s41598-022-22821-w (PMC9605961; doi:10.1038/s41598-022-22821-w)
Supplement: Supplementary file 1 — Supplementary Information. [file 41598_2022_22821_MOESM1_ESM.zip › Supplementary Data S1_SciRep/Timbre-Nov-21-SciRep-All-Data.xlsx]

## Sheet: Sop-Alle
Datei	PHE in %	FHE Hz	SC in Hz
S1-w035-Uebu-A-a1-1	24.1226	2831	2976
S1-w035-Uebu-A-c2-1	35.8754	3089	3140.9
S1-w035-Uebu-A-d2-1	26.704	2888	3133.2
S1-w035-Uebu-A-e2-1	40.7011	3196	3081
S1-w035-Uebu-A-es2-1	35.2233	3075	3026.6
S1-w035-Uebu-A-g1-1	26.2701	2878	3014.3
S1-w035-Uebu-A-h1-1	30.1194	2963	3067.9
S1-w035-Uebu-O-a1-1	30.4027	2969	3086.1
S1-w035-Uebu-O-a2-1	48.5405	3368	3300.3
S1-w035-Uebu-O-c2-1	38.4439	3146	3142.4
S1-w035-Uebu-O-d2-1	33.6438	3040	3058.7
S1-w035-Uebu-O-e2-1	41.7621	3219	3134.4
S1-w035-Uebu-O-es2-1	38.4998	3147	3062.5
S1-w035-Uebu-O-f2-1	44.2644	3274	3212.5
S1-w035-Uebu-O-fis2-1	34.8919	3068	3196.9
S1-w035-Uebu-O-g1-1	32.6331	3018	3056.9
S1-w035-Uebu-O-g2-1	37.8891	3134	3206
S1-w035-Uebu-O-h1-1	32.2327	3009	3119
S1-w035-Uebu-O-h2-1	33.4135	3035	3264.9
S1-w005-BrWa-A-c2-1	28.5714	2929	3055.1
S1-w005-BrWa-A-d2-1	34.4482	3059	3100.6
S1-w005-BrWa-A-e2-2	21.8197	2780	3153.5
S1-w005-BrWa-A-f2-1	26.5393	2885	3077.8
S1-w005-BrWa-A-f2-2	22.2816	2791	3108.9
S1-w005-BrWa-I-e2-1	22.5849	2797	3075.1
S1-w005-BrWa-I-e2-2	18.998	2718	3057.8
S1-w005-BrWa-I-f2-1	20.8933	2760	3061.3
S1-w005-BrWa-O-e2-1	24.453	2839	2999.8
S1-w005-BrWa-X-as2-1	40.3944	3189	3152.5
S1-w005-BrWa-X-d2-1	9.9815	2520	2939.1
S1-w005-BrWa-X-e2-1	25.154	2853	3119.7
S1-w005-BrWa-Y-a2-1	22.3475	2791	3040.6
S1-w035-BrWa-A-e2-2	36.1174	3095	3075.3
S1-w035-BrWa-A-f2-2	33.9339	3047	3133.2
S1-w035-BrWa-I-f2-1	28.5441	2928	3134.2
S1-w035-BrWa-X-as2-1	37.1324	3117	3144.4
S1-w039-BrWa-A-c2-1	42.6629	3239	3297.6
S1-w039-BrWa-A-d2-1	37.9133	3135	3149.8
S1-w039-BrWa-A-e2-1	22.6667	2799	3080.8
S1-w039-BrWa-A-e2-2	24.3692	2836	3102.3
S1-w039-BrWa-A-f2-1	28.2574	2922	3153.7
S1-w039-BrWa-A-f2-2	36.2247	3098	3265.8
S1-w039-BrWa-I-e2-1	33.5659	3039	3130.2
S1-w039-BrWa-I-e2-2	27.1111	2897	3179.7
S1-w039-BrWa-I-f2-1	26.9841	2894	3131.5
S1-w039-BrWa-O-e2-1	31.6059	2996	3200.3
S1-w039-BrWa-X-as2-1	55.9806	3532	3315.7
S1-w039-BrWa-X-d2-1	11.5922	2555	2870.1
S1-w039-BrWa-X-e2-1	26.1965	2876	3087.7
S1-w039-BrWa-Y-a2-1	51.6344	3436	3337.5
S1-w005-Elek-A-a2-1	24.9879	2850	3091.7
S1-w005-Elek-A-as2-1	15.6551	2645	2985.6
S1-w005-Elek-A-b2-1	27.5653	2907	3076.6
S1-w005-Elek-A-es2-1	39.1731	3162	3165.9
S1-w005-Elek-I-c2-1	24.6214	2842	3050.4
S1-w005-Elek-I-es2-1	12.057	2565	2836.6
S1-w005-Elek-I-gis2-1	16.026	2653	3041.3
S1-w005-Elek-O-b2-1	31.1566	2986	3208.2
S1-w005-Elek-O-d2-1	58.2854	3583	3310.1
S1-w005-Elek-O-g2-1	33.1136	3029	3139.6
S1-w005-Elek-X-a2-1	24.9838	2850	3230.8
S1-w005-Elek-X-d2-1	26.268	2878	2957
S1-w005-Elek-X-es1-1	27.8055	2912	2998.9
S1-w005-Elek-X-gis2-1	13.8875	2606	2992.4
S1-w005-Elek-X-gis2-2	15.0882	2632	3011
S1-w005-Elek-X-h-1	20.954	2761	2881.1
S1-w005-Elek-Y-h1-1	28.5148	2928	3012.9
S1-w035-Elek-O-b2-1	30.4293	2970	3253.3
S1-w005-Faer-A-a2-1	54.7313	3505	3348
S1-w005-Faer-A-a2-2	22.418	2793	3138.9
S1-w005-Faer-A-a2-3	23.5784	2819	3215.7
S1-w005-Faer-A-as1-1	32.3363	3011	3068.5
S1-w005-Faer-A-as2-1	46.7616	3330	3243.1
S1-w005-Faer-A-f2-1	33.0902	3028	3214
S1-w005-Faer-A-g2-1	43.911	3267	3207
S1-w005-Faer-A-g2-2	32.6478	3019	3169.2
S1-w005-Faer-A-g2-3	43.3333	3254	3250.2
S1-w005-Faer-A-gis2-1	42.3761	3234	3187.4
S1-w005-Faer-A-h2-1	31.8841	3001	3255
S1-w005-Faer-I-as-1	45.7742	3308	3240.4
S1-w005-Faer-I-es2-1	15.367	2638	2940.8
S1-w005-Faer-I-f2-1	28.0918	2919	3189.7
S1-w005-Faer-I-f2-2	29.1321	2942	3147.5
S1-w005-Faer-I-f2-3	26.9656	2894	3056
S1-w005-Faer-I-f2-4	30.2537	2966	3040.8
S1-w005-Faer-X-a2-1	53.2266	3471	3284.9
S1-w005-Faer-X-as2-1	50.0466	3402	3276.8
S1-w005-Faer-X-es2-1	18.6978	2711	2938
S1-w005-Faer-X-gis2-1	49.9697	3400	3209.6
S1-w005-Faer-Y-b2-1	29.011	2938	3122.5
S1-w005-Isol-A-a-1	26.6192	2886	2969.9
S1-w005-Isol-A-as2-1	19.6895	2733	3083.2
S1-w005-Isol-A-d2-1	31.9455	3003	3104.6
S1-w005-Isol-A-e2-1	21.4105	2771	3119.4
S1-w005-Isol-A-e2-2	24.024	2829	3109.6
S1-w005-Isol-A-e2-3	26.3926	2881	3059.5
S1-w005-Isol-A-f2-1	25.1249	2853	3049.4
S1-w005-Isol-A-fis2-1	34.779	3065	3203.4
S1-w005-Isol-A-g1-1	34.6705	3063	3164.7
S1-w005-Isol-A-g2-1-is1	18.0785	2698	3047.4
S1-w005-Isol-A-g2-1	37.8345	3133	3042
S1-w005-Isol-A-g2-2	39.7145	3174	3139.9
S1-w005-Isol-A-g2-3	36.5701	3105	3049.3
S1-w005-Isol-A-h2-1	37.6826	3129	3350
S1-w005-Isol-I-e2-1	21.9593	2783	3047.9
S1-w005-Isol-I-e2-2	22.8426	2803	3008.6
S1-w005-Isol-I-g1-1	28.7898	2934	2969.6
S1-w005-Isol-I-g2-1-is1	32.9926	3026	3073.6
S1-w005-Isol-I-g2-1	15.3385	2638	2992.5
S1-w005-Isol-O-a1-1	34.6431	3062	3090.7
S1-w005-Isol-O-ais1-1	33.2935	3033	3081.7
S1-w005-Isol-O-g2-1	13.9982	2608	3028.6
S1-w005-Isol-O-ges2-1	32.2494	3010	3192.4
S1-w005-Isol-X-a2-1-is1	23.6345	2820	3139.1
S1-w005-Isol-X-a2-1	22.7805	2802	3109.2
S1-w005-Isol-X-c2-1	27.3681	2902	3079.9
S1-w005-Isol-X-f2-1-is1	27.1789	2898	3188.9
S1-w005-Isol-X-f2-1	27.7147	2910	3179
S1-w005-Isol-X-g2-1	15.3656	2638	2973.2
S1-w010-Isol-A-a-1	30.3983	2969	2957.2
S1-w010-Isol-A-as2-1	52.1739	3449	3246.2
S1-w010-Isol-A-d2-1	36.9378	3113	3137.2
S1-w010-Isol-A-e2-1	42.1753	3228	3218.8
S1-w010-Isol-A-e2-2	44.8257	3287	3137
S1-w010-Isol-A-e2-3	42.3512	3232	3144.2
S1-w010-Isol-A-f2-1	33.1868	3031	3103
S1-w010-Isol-A-fis2-1	30.5072	2972	3044.8
S1-w010-Isol-A-g1-1	40.7683	3197	3169.2
S1-w010-Isol-A-g2-1	47.3126	3342	3184.7
S1-w010-Isol-A-g2-2	35.9507	3091	3281.8
S1-w010-Isol-A-g2-3	36.6939	3108	3228
S1-w010-Isol-A-h2-1	34.4775	3059	3239.3
S1-w010-Isol-I-e2-1	37.0041	3114	3093.6
S1-w010-Isol-I-e2-2	28.0621	2918	3088.8
S1-w010-Isol-I-g1-1	28.4072	2925	3005
S1-w010-Isol-I-g2-1	31.5789	2995	3068.8
S1-w010-Isol-O-a1-1	31.1659	2986	3026.6
S1-w010-Isol-O-ais1-1	36.044	3094	3245.3
S1-w010-Isol-O-g2-1	39.1005	3161	3183.8
S1-w010-Isol-O-ges2-1	38.6538	3151	3229.5
S1-w010-Isol-X-a2-1	25.981	2872	3256.6
S1-w010-Isol-X-c2-1	29.049	2939	3043.4
S1-w010-Isol-X-f2-1	26.6042	2885	3031.8
S1-w010-Isol-X-g2-1	40.409	3189	3139.3
S1-w011-Isol-A-a-1	34.8036	3066	3161.8
S1-w011-Isol-A-as2-1	19.7945	2736	3073
S1-w011-Isol-A-d2-1	31.392	2991	3054.6
S1-w011-Isol-A-e2-1	42.1669	3228	3176.9
S1-w011-Isol-A-e2-2	41.7419	3219	3181.5
S1-w011-Isol-A-e2-3	28.1876	2920	3074.3
S1-w011-Isol-A-f2-1	34.3555	3056	3216.3
S1-w011-Isol-A-fis2-1	34.9084	3068	3214.8
S1-w011-Isol-A-g1-1	42.6022	3238	3194.2
S1-w011-Isol-A-g2-1	42.0314	3226	3167.4
S1-w011-Isol-A-g2-2	37.3502	3122	3211.5
S1-w011-Isol-A-g2-3	34.1733	3053	3146.8
S1-w011-Isol-A-h2-1	32.1726	3008	3178.7
S1-w011-Isol-I-e2-1	18.7439	2713	2955.9
S1-w011-Isol-I-e2-2	28.5714	2928	3100.4
S1-w011-Isol-I-g1-1	27.3228	2902	2977
S1-w011-Isol-I-g2-1	37.3626	3123	3107.6
S1-w011-Isol-O-a1-1	40.0469	3181	3199.9
S1-w011-Isol-O-ais1-1	31.8919	3002	3132.6
S1-w011-Isol-O-g2-1	46.5556	3325	3181.8
S1-w011-Isol-O-ges2-1	34.1664	3052	3220.7
S1-w011-Isol-X-a2-1	25.1799	2854	3234.9
S1-w011-Isol-X-c2-1	31.8354	3001	3106.9
S1-w011-Isol-X-f2-1	35.6776	3085	3220.7
S1-w011-Isol-X-g2-1	37.5066	3126	3145.8
S1-w015-Isol-A-a-1	25.3386	2858	2888.5
S1-w015-Isol-A-as2-1	31.3399	2990	3105.6
S1-w015-Isol-A-d2-1	41.3323	3210	3160.3
S1-w015-Isol-A-e2-1	27.3171	2901	3021.8
S1-w015-Isol-A-e2-2	33.9298	3047	3120.7
S1-w015-Isol-A-e2-3	27.1695	2898	3020.1
S1-w015-Isol-A-f2-1	33.8343	3045	3121.3
S1-w015-Isol-A-fis2-1	27.7168	2910	3037.7
S1-w015-Isol-A-g1-1	32.7194	3020	3086.8
S1-w015-Isol-A-g2-1	36.2593	3098	3139.7
S1-w015-Isol-A-g2-2	30.0265	2961	3073.9
S1-w015-Isol-A-g2-3	28.3362	2924	3173.6
S1-w015-Isol-A-h2-1	36.7146	3108	3130.2
S1-w015-Isol-I-e2-1	20.0182	2741	2927.6
S1-w015-Isol-I-e2-2	20.472	2751	2953.9
S1-w015-Isol-I-g1-1	28.9751	2938	2970.8
S1-w015-Isol-I-g2-1	22.096	2786	3093
S1-w015-Isol-O-a1-1	26.1739	2876	3037.2
S1-w015-Isol-O-ais1-1	32.2594	3010	3050.8
S1-w015-Isol-O-g2-1	37.3757	3123	3073.5
S1-w015-Isol-O-ges2-1	22.5117	2796	3083
S1-w015-Isol-X-a2-1	24.8866	2847	2992.9
S1-w015-Isol-X-c2-1	33.7878	3044	3095.3
S1-w015-Isol-X-f2-1	21.9025	2782	2982.9
S1-w015-Isol-X-g2-1	13.7714	2603	2880.6
S1-w016-Isol-A-a-1	41.2938	3209	3147.8
S1-w016-Isol-A-as2-1	18.6243	2710	2961.7
S1-w016-Isol-A-d2-1	42.3324	3232	3256.4
S1-w016-Isol-A-e2-1	23.1233	2809	3122
S1-w016-Isol-A-e2-2	48.1206	3359	3256.3
S1-w016-Isol-A-e2-3	38.3873	3145	3245.6
S1-w016-Isol-A-f2-1	29.2447	2944	3150.4
S1-w016-Isol-A-fis2-1	40.1038	3183	3301
S1-w016-Isol-A-g1-1	33.6396	3041	3167.6
S1-w016-Isol-A-g2-1	15.0693	2632	3041.1
S1-w016-Isol-A-g2-2	28.9963	2938	3217.4
S1-w016-Isol-A-g2-3	27.1695	2898	3076
S1-w016-Isol-A-h2-1	30.9953	2982	3143
S1-w016-Isol-I-e2-1	29.9524	2959	3100.6
S1-w016-Isol-I-e2-2	28.539	2928	3197.7
S1-w016-Isol-I-g1-1	34.7569	3065	3118.7
S1-w016-Isol-I-g2-1	30.5299	2972	3114.3
S1-w016-Isol-O-a1-1	40.6601	3195	3158.5
S1-w016-Isol-O-ais1-1	48.1453	3360	3269.8
S1-w016-Isol-O-g2-1	27.9537	2915	3076.3
S1-w016-Isol-O-ges2-1	35.4303	3080	3237.3
S1-w016-Isol-X-a2-1	25.6892	2865	3215
S1-w016-Isol-X-c2-1	41.2344	3208	3169.9
S1-w016-Isol-X-g2-1	30.2767	2966	3224.2
S1-w019-Isol-A-a-1	28.0477	2917	3118.5
S1-w019-Isol-A-as2-1	49.5943	3391	3404.2
S1-w019-Isol-A-d2-1	42.684	3239	3316.6
S1-w019-Isol-A-e2-1	42.0234	3225	3244.2
S1-w019-Isol-A-e2-2	42.7151	3240	3290.6
S1-w019-Isol-A-e2-3	25.3833	2859	3159.9
S1-w019-Isol-A-f2-1	43.164	3250	3281.7
S1-w019-Isol-A-fis2-1	48.3732	3365	3373.8
S1-w019-Isol-A-g1-1	33.1283	3029	3092.7
S1-w019-Isol-A-g2-1	37.5501	3126	3067.2
S1-w019-Isol-A-g2-2	39.2171	3163	3190.4
S1-w019-Isol-A-g2-3	34.6021	3062	3174
S1-w019-Isol-A-h2-1	41.8426	3221	3431.9
S1-w019-Isol-I-e2-1	24.1995	2833	3157.2
S1-w019-Isol-I-e2-2	47.9564	3356	3357.8
S1-w019-Isol-I-g1-1	23.2167	2811	2961.6
S1-w019-Isol-I-g2-1	41.3142	3209	3244
S1-w019-Isol-O-a1-1	21.6711	2777	3066.9
S1-w019-Isol-O-ais1-1	25.7808	2868	3033.2
S1-w019-Isol-O-g2-1	36.5355	3104	3076.7
S1-w019-Isol-O-ges2-1	38.8286	3154	3177.5
S1-w019-Isol-X-a2-1	39.1934	3163	3079
S1-w019-Isol-X-c2-1	18.5598	2708	2943.8
S1-w019-Isol-X-f2-1	46.1286	3315	3325.7
S1-w019-Isol-X-g2-1	18.8628	2715	3160.9
S1-w035-Isol-A-a-1	43.1318	3249	3289
S1-w035-Isol-A-as2-1	41.9667	3223	3151.5
S1-w035-Isol-A-e2-1	40.3093	3187	3183.4
S1-w035-Isol-A-f2-1	32.1004	3006	3216
S1-w035-Isol-A-fis2-1	36.5624	3105	3186
S1-w035-Isol-A-g2-1	36.0437	3093	3273.3
S1-w035-Isol-A-h2-1	34.3319	3056	3320.5
S1-w035-Isol-X-a2-1	40.8985	3200	3201.2
S1-w026-Jenu-A-as2-1	43.024	3247	3131.2
S1-w026-Jenu-A-h2-1	40.3453	3188	3522.7
S1-w026-Jenu-I-e2-1	23.339	2814	3036.7
S1-w026-Jenu-I-f2-1	38.0015	3137	3278.1
S1-w025-Kues-A-a1-1	49.4915	3389	3391.4
S1-w025-Kues-A-a1-2	35.6571	3085	3164
S1-w025-Kues-A-b1-1	35.9882	3092	3266.2
S1-w025-Kues-A-b1-2	43.398	3255	3298.9
S1-w025-Kues-A-b2-1	27.7082	2910	3167.2
S1-w025-Kues-A-ces1-1	36.8438	3110	3190.5
S1-w025-Kues-A-e2-1	27.3708	2903	3189.2
S1-w025-Kues-A-es2-1	45.1006	3293	3237
S1-w025-Kues-A-fis1-1	38.4983	3147	3227.1
S1-w025-Kues-A-gis2-1	52.2151	3449	3251.8
S1-w025-Kues-I-dis2-1	31.2538	2988	3182.2
S1-w025-Kues-I-dis2-2	37.3203	3122	3144.1
S1-w025-Kues-I-e2-1	29.7554	2955	3172.7
S1-w025-Kues-I-fis2-1	43.2836	3253	3176.4
S1-w025-Kues-I-g2-1	35.5791	3083	3142.6
S1-w025-Kues-X-a1-1	35.7857	3088	3163.1
S1-w025-Kues-X-fes2-1	20.7966	2758	3092.5
S1-w033-Kues-A-a1-1	41.5835	3215	3188.2
S1-w033-Kues-A-a2-1	17.6241	2688	3070.9
S1-w033-Kues-A-b1-2	48.8414	3375	3213.2
S1-w033-Kues-A-b2-1	22.9103	2804	2998.4
S1-w033-Kues-A-ces2-1	36.6841	3107	3098.4
S1-w033-Kues-A-e2-1	14.6287	2622	2907.7
S1-w033-Kues-A-es2-1	15.1705	2634	2937.1
S1-w033-Kues-A-gis2-1	14.0539	2609	2895.6
S1-w033-Kues-I-a2-1	17.6742	2689	3077
S1-w033-Kues-I-as1-1	6.0568	2433	2909.3
S1-w033-Kues-I-dis2-1	39.2657	3164	3167.1
S1-w033-Kues-I-dis2-2	26.8736	2892	3050.5
S1-w033-Kues-I-e2-1	17.8609	2693	3113
S1-w033-Kues-I-fis2-1	11.2793	2548	3026.6
S1-w033-Kues-I-g2-1	11.1279	2545	3045.4
S1-w033-Kues-X-a1-1	20.4413	2750	2935.4
S1-w033-Kues-X-fes2-1	27.3876	2903	3233.4
S1-w033-Kues-X-g2-1	13.63	2600	2958.5
S1-w036-Kues-A-ces2-1	44.3049	3275	3319.6
S1-w036-Kues-A-e2-1	38.4149	3146	3307.6
S1-w036-Kues-A-e2-2	40.1038	3183	3235.6
S1-w036-Kues-A-fis1-1	35.7263	3087	3193.6
S1-w036-Kues-A-gis2-1	20.2367	2745	3044.5
S1-w036-Kues-I-dis2-2	16.946	2673	2989.3
S1-w036-Kues-I-e2-1	16.7739	2669	2979.5
S1-w036-Kues-I-fis2-1	12.9434	2585	3096.3
S1-w036-Kues-I-g2-1	16.6998	2668	2963.3
S1-w036-Kues-X-fes2-1	20.8589	2759	3037
S1-w036-Kues-X-g2-1	9.6495	2512	3081.5
S1-w014-Lady-A-b2-1	48.8513	3375	3350.7
S1-w014-Lady-A-c2-1	61.6324	3656	3485.1
S1-w014-Lady-A-c3-1	46.2602	3318	3513.4
S1-w014-Lady-A-e1-1	38.0015	3137	3199.2
S1-w014-Lady-A-f2-1	52.5242	3456	3378.7
S1-w014-Lady-A-f2-2	51.6009	3436	3365.6
S1-w014-Lady-A-f2-3	54.8029	3506	3390.8
S1-w014-Lady-A-f2-4	48.7994	3374	3342.5
S1-w014-Lady-A-fis2-1	47.1186	3337	3360
S1-w014-Lady-A-g2-1	50.2329	3406	3369.2
S1-w014-Lady-A-g2-2	50.3771	3409	3463.4
S1-w014-Lady-A-ges2-1	54.7989	3506	3445.3
S1-w014-Lady-I-e2-1	51.7949	3440	3383
S1-w014-Lady-I-e2-2	62.7366	3681	3414.9
S1-w014-Lady-I-e2-3	28.7003	2931	3199.6
S1-w014-Lady-O-c1-1	46.186	3317	3233.7
S1-w014-Lady-O-e2-1	46.0414	3314	3359
S1-w014-Lady-O-gis2-1	56.5197	3544	3493.3
S1-w014-Lady-X-b2-1	30.3723	2968	3290
S1-w014-Lady-X-c3-1	82.2038	4109	3687.1
S1-w014-Lady-X-e1-1	50	3401	3244.5
S1-w014-Lady-X-es2-1	49.9415	3399	3260.9
S1-w005-Tosc-A-a2-1	27.5235	2906	3124.1
S1-w005-Tosc-A-c3-1	50.656	3415	3440.8
S1-w005-Tosc-A-es2-1	47.6314	3349	3315
S1-w005-Tosc-A-f2-1	34.9735	3070	3199.4
S1-w005-Tosc-A-g2-1	41.9248	3223	3148.1
S1-w005-Tosc-A-g2-2	40.2791	3186	3184.3
S1-w005-Tosc-A-ges2-1	38.6707	3152	3243
S1-w005-Tosc-A-gis2-1	20.3407	2748	3088.8
S1-w005-Tosc-I-b2-1	24.5924	2841	3176.3
S1-w005-Tosc-I-e2-1	15.9727	2652	2926
S1-w005-Tosc-I-es2-1	18.4709	2707	3059.2
S1-w005-Tosc-O-a2-1	28.9663	2938	3221.5
S1-w005-Tosc-O-es2-1	19.3648	2726	3023.5
S1-w005-Tosc-X-as2-1	23.9983	2828	3135.3
S1-w008-Tosc-A-a2-1	27.6728	2909	3234.6
S1-w008-Tosc-A-c3-1	2.1892	2348	3178
S1-w008-Tosc-A-es2-1	15.0648	2632	2943.8
S1-w008-Tosc-A-f2-1	22.453	2794	3166
S1-w008-Tosc-A-g2-1	9.9546	2519	2848.6
S1-w008-Tosc-A-g2-2	15.162	2634	3175.9
S1-w008-Tosc-A-ges2-1	15.7538	2646	2964.9
S1-w008-Tosc-A-gis2-1	17.9735	2696	2862.2
S1-w008-Tosc-I-b2-1	35.2401	3075	3172.2
S1-w008-Tosc-I-e2-1	15.7041	2646	3083.8
S1-w008-Tosc-I-es2-1	25.3912	2859	3116.3
S1-w008-Tosc-O-a2-1	23.0038	2806	3129.6
S1-w008-Tosc-O-es2-1	15.1446	2633	2989.8
S1-w008-Tosc-X-as2-1	16.7739	2669	3107.7
S1-w009-Tosc-A-a2-1	22.1357	2787	3153.4
S1-w009-Tosc-A-c3-1	37.2961	3121	3275
S1-w009-Tosc-A-es2-1	28.5215	2928	3047.5
S1-w009-Tosc-A-f2-1	29.3583	2946	3079.4
S1-w009-Tosc-A-g2-1	33.2122	3031	3055.1
S1-w009-Tosc-A-g2-2	40.0368	3181	3201.5
S1-w009-Tosc-A-ges2-1	28.7797	2933	3068.5
S1-w009-Tosc-A-gis2-1	43.2389	3252	3173
S1-w009-Tosc-I-b2-1	22.455	2794	3025.4
S1-w009-Tosc-I-e2-1	19.3036	2725	2957.7
S1-w009-Tosc-I-es2-1	17.6382	2688	2945.5
S1-w009-Tosc-O-a2-1	22.0983	2786	3131.2
S1-w009-Tosc-O-es2-1	43.4426	3256	3134.2
S1-w009-Tosc-X-as2-1	46.4891	3323	3147.3
S1-w018-Tosc-A-a2-1	20.8224	2759	3027.1
S1-w018-Tosc-A-c3-1	34.8481	3067	3236.5
S1-w018-Tosc-A-es2-1	40.6444	3195	3237.6
S1-w018-Tosc-A-f2-1	24.2643	2834	3068.7
S1-w018-Tosc-A-g2-1	20.7352	2756	3055.5
S1-w018-Tosc-A-g2-2	12.6685	2579	2917.9
S1-w018-Tosc-A-ges2-1	29.2887	2945	3199.5
S1-w018-Tosc-A-gis2-1	25.5679	2863	3055.7
S1-w018-Tosc-I-b2-1	24.9357	2849	3135.6
S1-w018-Tosc-I-e2-1	19.0008	2718	2983.2
S1-w018-Tosc-I-es2-1	23.621	2820	2959.5
S1-w018-Tosc-O-a2-1	21.4706	2773	3112.8
S1-w018-Tosc-O-es2-1	32.3088	3012	3185.3
S1-w018-Tosc-X-as2-1	19.1029	2721	3028.7
S1-w017-Tura-A-a2-1	52.9724	3466	3292.3
S1-w017-Tura-A-b2-1	46.8096	3330	3368.4
S1-w017-Tura-A-e2-1	48.7137	3372	3390
S1-w017-Tura-A-g2-1	44.8694	3288	3393.9
S1-w017-Tura-I-es2-1	42.5403	3236	3188.4
S1-w017-Tura-I-g2-1	44.1389	3272	3273.8
S1-w017-Tura-I-h2-1	60.0298	3622	3456
S1-w017-Tura-O-f2-1	47.6042	3348	3357.6
S1-w017-Tura-X-a2-1	49.5924	3392	3304
S1-w017-Tura-X-fis2-1	37.37	3123	3299.6
S1-w017-Tura-X-g2-1	46.2419	3317	3397.3
S1-w027-Tura-A-a2-1	47.0451	3335	3305.6
S1-w027-Tura-A-b2-1	41.4286	3212	3314.7
S1-w027-Tura-A-d2-1	45.4287	3300	3333.6
S1-w027-Tura-A-e1-1	45.5353	3302	3282.8
S1-w027-Tura-A-e2-1	51.7977	3440	3357.2
S1-w027-Tura-A-g2-1	51.1769	3426	3391.8
S1-w027-Tura-A-gis2-1	50.0461	3402	3349.2
S1-w027-Tura-I-a1-1	40.4816	3191	3259.9
S1-w027-Tura-I-es2-1	25.8993	2870	3170.1
S1-w027-Tura-I-g2-1	42.7079	3240	3285.7
S1-w027-Tura-I-h2-1	39.1072	3161	3303.2
S1-w027-Tura-O-f2-1	45.4255	3300	3272.5
S1-w027-Tura-X-a2-1	44.0425	3269	3271.6
S1-w027-Tura-X-d2-1	41.3879	3211	3285.4
S1-w027-Tura-X-fis2-1	35.2015	3075	3213
S1-w027-Tura-X-g2-1	44.0186	3269	3281.2
S1-w028-Tura-A-a2-1	44.7354	3284	3170.4
S1-w028-Tura-A-b2-1	25.7381	2867	3200.4
S1-w028-Tura-A-d2-1	52.0989	3447	3348.1
S1-w028-Tura-A-e1-1	42.2501	3231	3246.5
S1-w028-Tura-A-e2-1	32.8032	3022	3181.3
S1-w028-Tura-A-g2-1	42.8571	3243	3202.9
S1-w028-Tura-A-gis2-1	38.0736	3138	3201.9
S1-w028-Tura-I-a1-1	48.1545	3360	3179.2
S1-w028-Tura-I-es2-1	35.393	3079	3173.6
S1-w028-Tura-I-g2-1	27.661	2909	3072
S1-w028-Tura-I-h2-1	33.2901	3033	3201.6
S1-w028-Tura-O-f2-1	39.5683	3171	3209.2
S1-w028-Tura-X-a2-1	44.8624	3287	3135.9
S1-w028-Tura-X-d2-1	43.3856	3255	3232.6
S1-w028-Tura-X-fis2-1	41.5673	3215	3225.5
S1-w028-Tura-X-g2-1	46.0244	3313	3243.7
S2-w022-Adin-A-a2-1	52.2035	3449	3258.3
S2-w022-Adin-A-as2-1	42.4888	3235	3120.3
S2-w022-Adin-A-b2-1	33.7878	3044	3263.5
S2-w022-Adin-A-c3-1	42.6015	3238	3348.3
S2-w022-Adin-A-c3-3	45.0278	3291	3465.9
S2-w022-Adin-A-cis2-1	51.7421	3439	3410.1
S2-w022-Adin-A-e1-1	41.0172	3203	3264.7
S2-w022-Adin-A-e2-1	49.6263	3392	3370
S2-w022-Adin-A-e2-2	52.4029	3454	3310.4
S2-w022-Adin-A-e2-3	48.14	3359	3284.1
S2-w022-Adin-A-f2-4	52.6739	3459	3329.5
S2-w022-Adin-I-e2-1	24.4604	2838	3192.7
S2-w022-Adin-O-c1-1	42.395	3233	3393.7
S2-w022-Adin-O-fis2-1	36.1454	3096	3209.6
S2-w022-Adin-X-a2-1	49.7997	3396	3293
S2-w022-Adin-X-as2-1	42.0335	3225	3134.7
S2-w022-Adin-X-as2-3	48.5005	3367	3193
S2-w022-Adin-X-c2-1	41.3004	3209	3275.4
S2-w022-Adin-X-e2-1	21.5393	2774	3160.5
S2-w022-Adin-X-f2-1	26.3437	2880	3150.6
S2-w022-Adin-X-g2-1	36.9102	3112	3156.1
S2-w022-Adin-X-ges2-1	25.6624	2865	3131
S2-w024-Adin-A-a2-1	50.1599	3404	3477.9
S2-w024-Adin-A-as2-1	47.0934	3336	3442.9
S2-w024-Adin-A-c3-2	40.5545	3192	3352.6
S2-w024-Adin-A-c3-3	42.0844	3226	3331.5
S2-w024-Adin-A-cis2-1	46.9269	3333	3400.5
S2-w024-Adin-A-d3-1	22.8777	2804	3124.6
S2-w024-Adin-A-d3-2	49.8296	3397	3371.7
S2-w024-Adin-A-des3-1	44.4266	3278	3360.3
S2-w024-Adin-A-e1-1	63.1433	3690	3594.6
S2-w024-Adin-A-e2-1	48.5613	3369	3350
S2-w024-Adin-A-e2-2	46.1863	3316	3415.1
S2-w024-Adin-A-e2-3	52.3089	3452	3446.1
S2-w024-Adin-A-es2-1	41.5938	3215	3309.6
S2-w024-Adin-A-f2-1	47.6318	3349	3348.7
S2-w024-Adin-A-f2-2	33.8444	3045	3206.1
S2-w024-Adin-A-f2-3	56.2391	3538	3497.3
S2-w024-Adin-A-f2-4	54.2306	3494	3500.7
S2-w024-Adin-A-f2-5	56.2155	3537	3518.3
S2-w024-Adin-I-des2-1	27.3655	2902	3073.1
S2-w024-Adin-I-e2-1	27.1901	2899	3118.4
S2-w024-Adin-I-es2-1	29.7345	2954	3132.7
S2-w024-Adin-O-c2-1	58.6142	3590	3493.5
S2-w024-Adin-O-fis2-1	58.3387	3584	3477.9
S2-w024-Adin-X-a2-1	23.8501	2825	3181.6
S2-w024-Adin-X-as2-2	36.8053	3110	3214.9
S2-w024-Adin-X-b2-1	32.4908	3015	3328.5
S2-w024-Adin-X-c2-1	20.3227	2747	3178.8
S2-w024-Adin-X-e2-1	21.3021	2768	3161.6
S2-w024-Adin-X-es2-1	29.4719	2949	3111.9
S2-w024-Adin-X-f2-1	32.8955	3024	3197.3
S2-w024-Adin-X-g2-1	32.784	3022	3187.7
S2-w024-Adin-X-ges2-1	36.9544	3113	3189.1
S2-w020-Almi-A-cis2-1	45.123	3293	3486.8
S2-w020-Almi-A-cis2-2	48.5583	3369	3415.2
S2-w020-Almi-I-cis2-1	21.9671	2784	3340.5
S2-w020-Almi-O-as2-1	15.3295	2637	3217
S2-w020-Almi-O-e2-1	45.5673	3303	3351.6
S2-w020-Almi-O-es2-1	35.1716	3074	3363.7
S2-w020-Almi-X-h1-1	65.4152	3740	3457
S2-w001-Barb-A-as2-1	45.9265	3311	3264.9
S2-w001-Barb-A-f2-1-is1	51.6752	3438	3482.1
S2-w001-Barb-A-f2-1	52.2463	3450	3487.6
S2-w002-Barb-A-f2-1-is1	49.6431	3393	3486.3
S2-w002-Barb-A-f2-1	52.2463	3450	3487.6
S2-w003-Barb-A-f2-1-is1	31.0488	2983	3344.5
S2-w003-Barb-A-f2-1	30.577	2973	3322
S2-w004-Barb-A-f2-1-is1	48.0565	3358	3297.8
S2-w004-Barb-A-f2-1	48.0696	3358	3267.9
S2-w006-Eva-A-as2-1	46.5693	3325	3376
S2-w006-Eva-A-f2-1	44.8988	3288	3274.4
S2-w006-Eva-I-fes2-1	34.9823	3070	3175.2
S2-w020-Eva-A-as2-1	40.3482	3188	3203.2
S2-w020-Eva-A-f2-1	44.1163	3271	3286.7
S2-w020-Eva-I-fes2-1	15.8978	2650	3000.6
S2-w020-Eva-O-es2-1	35.1508	3074	3380.2
S2-w021-Eva-A-as2-1	51.7142	3438	3621.6
S2-w021-Eva-A-f2-1	51.7633	3439	3468.1
S2-w021-Eva-I-fes2-1	51.6129	3436	3397.4
S2-w021-Eva-O-es2-1	67.3785	3783	3590.4
S2-w023-Eva-A-as2-1	23.1388	2809	3289.5
S2-w023-Eva-A-f2-1	23.2853	2813	3099.5
S2-w023-Eva-I-fes2-1	15.5836	2643	2864.1
S2-w023-Eva-O-es2-1	13.8819	2606	3057.8
S2-w038-Eva-A-f2-1	17.6243	2688	3023
S2-w038-Eva-I-es2-1	28.5031	2927	3080.9
S2-w038-Eva-O-es2-1	34.7028	3064	3236.3
S2-w006-Gabr-A-g2-1	57.5537	3566	3421.4
S2-w006-Gabr-A-g2-2	58.2803	3582	3467.6
S2-w006-Gabr-A-g2-3	44.0687	3270	3284
S2-w006-Gabr-A-g2-4	54.3218	3495	3394.2
S2-w006-Gabr-I-f2-1	42.3743	3233	3200
S2-w006-Gabr-O-f2-1	50.4732	3411	3365.6
S2-w006-Gabr-X-ges2-1	46.8707	3332	3296.4
S2-w007-Gabr-A-g2-1	3.3929	2375	3083.7
S2-w007-Gabr-A-g2-2	36.8553	3111	3288.2
S2-w007-Gabr-A-g2-3	51.1186	3425	3394.7
S2-w007-Gabr-A-g2-4	44.7401	3285	3368.2
S2-w007-Gabr-I-f2-1	27.8295	2912	3207.3
S2-w007-Gabr-O-f2-1	52.6874	3460	3532.3
S2-w007-Gabr-X-ges2-1	29.4221	2948	3198.5
S2-w020-Gabr-A-g2-1	31.3054	2989	3128.7
S2-w020-Gabr-A-g2-2	32.8462	3023	3188.8
S2-w020-Gabr-A-g2-3	32.9877	3026	3147.9
S2-w020-Gabr-A-g2-4	33.6568	3041	3174.6
S2-w020-Gabr-I-f2-1	22.6261	2798	3170.2
S2-w020-Gabr-O-f2-1	26.4407	2882	3325.4
S2-w020-Gabr-X-ges2-1	27.9312	2915	3171.4
S2-w021-Gabr-A-g2-1	39.8039	3176	3233
S2-w021-Gabr-A-g2-2	38.7051	3152	3370.2
S2-w021-Gabr-A-g2-3	42.3686	3233	3436.9
S2-w021-Gabr-A-g2-4	59.938	3619	3465.3
S2-w021-Gabr-I-f2-1	57.6377	3569	3514.6
S2-w021-Gabr-O-f2-1	54.6487	3503	3500.4
S2-w021-Gabr-X-ges2-1	35.6366	3084	3333.7
S2-w022-Gabr-A-g2-1	8.6709	2491	2959.9
S2-w022-Gabr-A-g2-2	35.6414	3084	3082
S2-w022-Gabr-A-g2-3	40.1076	3183	3173.6
S2-w022-Gabr-A-g2-4	43.1846	3251	3252
S2-w022-Gabr-I-f2-1	28.3944	2925	3123.4
S2-w022-Gabr-O-f2-1	55.3933	3520	3392.3
S2-w022-Gabr-X-ges2-1	33.7396	3043	3148.7
S2-w043-Made-A-a2-1	23.0493	2807	3230.6
S2-w043-Made-A-d2-1	46.066	3314	3316.6
S2-w043-Made-A-e3-1	20.2039	2744	3185.3
S2-w043-Made-A-es2-1	36.2069	3097	3234.3
S2-w043-Made-A-f2-1	29.6113	2952	3227.7
S2-w043-Made-E-d2-1	35.8214	3089	3194.1
S2-w043-Made-E-d2-2	34.1974	3053	3165
S2-w043-Made-I-a2-1	24.3233	2836	3215.4
S2-w043-Made-I-e2-1	25.8605	2869	3240.2
S2-w043-Made-I-f1-1	38.5034	3148	3236.2
S2-w043-Made-I-h2-1	36.732	3108	3293.7
S2-w043-Made-O-f2-1	28.7437	2933	3211
S2-w043-Made-X-a2-1	47.37	3343	3344.4
S2-w043-Made-X-g2-1	40.9605	3201	3280.1
S2-w043-Made-Y-d2-1	35.0437	3071	3266.3
S2-w040-Mari-A-a2-1	59.2549	3604	3417
S2-w040-Mari-A-b2-1	23.8792	2826	3236
S2-w040-Mari-A-c3-1	81.4167	4092	3615.3
S2-w040-Mari-A-e2-1	50.0546	3402	3373
S2-w040-Mari-A-f2-1	33.8588	3045	3227.1
S2-w040-Mari-A-fis2-1	44.7094	3284	3309.3
S2-w040-Mari-A-g2-1	35.9254	3091	3275.7
S2-w040-Mari-A-g2-2	46.3732	3321	3344.8
S2-w040-Mari-A-g2-6	36.8016	3110	3206.8
S2-w040-Mari-O-c1-1	31.5331	2994	3128.1
S2-w040-Mari-O-c2-1	38.7032	3152	3326.6
S2-w040-Mari-O-e2-1	45.2423	3296	3334.1
S2-w040-Mari-X-a2-1	52.0813	3446	3300.8
S2-w040-Mari-X-d2-1	38.9484	3157	3253.6
S2-w040-Mari-X-e2-1	41.2511	3208	3129.9
S2-w040-Mari-X-e2-2	45.6315	3304	3297.1
S2-w040-Mari-X-f2-1	50.2898	3407	3279.2
S2-w040-Mari-X-f2-2	37.8538	3133	3286.9
S2-w040-Mari-X-g2-1	46.4894	3323	3265.6
S2-w040-Mari-X-g2-2	33.3714	3035	3214.2
S2-w041-Mari-A-a2-1	28.5017	2927	3127.3
S2-w041-Mari-A-b2-1	31.8488	3001	3183.2
S2-w041-Mari-A-c3-1	48.608	3370	3315.4
S2-w041-Mari-A-c3-2	44.0197	3269	3305.9
S2-w041-Mari-A-d3-1	50	3401	3135.5
S2-w041-Mari-A-f2-1	29.0306	2939	3064.5
S2-w041-Mari-A-fis2-1	40.5182	3192	3195.3
S2-w041-Mari-A-g2-1	40.7096	3196	3244
S2-w041-Mari-A-g2-2	41.0387	3203	3217.3
S2-w041-Mari-A-g2-3	39.9527	3180	3137.1
S2-w041-Mari-A-g2-4	35.7881	3088	3131
S2-w041-Mari-A-g2-5	39.1435	3161	3160.8
S2-w041-Mari-A-g2-6	39.4	3167	3239.5
S2-w041-Mari-I-es2-2	28.2702	2922	3034.8
S2-w041-Mari-O-c1-1	27.3822	2903	3116.4
S2-w041-Mari-O-c2-1	30	2960	3207.6
S2-w041-Mari-O-e2-1	25.7195	2867	3040.3
S2-w041-Mari-X-a2-1	30.6502	2975	3179.6
S2-w041-Mari-X-d2-1	37.9077	3134	3083.1
S2-w041-Mari-X-e2-1	20.1325	2743	2960.5
S2-w041-Mari-X-e2-2	29.539	2950	3049.3
S2-w041-Mari-X-es2-1	20.5684	2753	3053.4
S2-w041-Mari-X-f2-2	18.8921	2716	2958.6
S2-w041-Mari-X-g2-2	32.1045	3007	3093.6
S2-w041-Mari-Y-d2-1	17.9397	2695	2946.1
S2-w037-Nori-A-a2-1	20.969	2762	3173.9
S2-w037-Nori-A-a2-2	16.654	2667	2948.4
S2-w037-Nori-A-b2-1	27.4401	2904	3238.9
S2-w037-Nori-A-b2-3	27.5549	2907	3218.3
S2-w037-Nori-A-c1-1	37.2445	3120	3198.3
S2-w037-Nori-A-c2-1	19.9092	2738	3066.2
S2-w037-Nori-A-c3-1	37.0174	3115	3368.9
S2-w037-Nori-A-c3-2	38.5314	3148	3297.6
S2-w037-Nori-A-c3-3	41.8622	3222	3291.5
S2-w037-Nori-A-d2-1	30.9614	2982	3064.4
S2-w037-Nori-A-d2-2	30.4315	2970	3027.7
S2-w037-Nori-A-d2-3	29.9773	2960	2985.1
S2-w037-Nori-A-e2-1	23.1643	2810	3077.1
S2-w037-Nori-A-e2-3	21.8017	2780	3062.3
S2-w037-Nori-A-e2-4	43.679	3262	3094.2
S2-w037-Nori-A-f2-1	27.8826	2914	3068.8
S2-w037-Nori-A-f2-3	22.3316	2792	3064
S2-w037-Nori-A-fis2-1	32.324	3012	3086.5
S2-w037-Nori-A-fis2-3	29.3717	2947	3085.9
S2-w037-Nori-A-g2-2	11.8092	2560	3045.9
S2-w037-Nori-A-g2-4	9.7653	2515	3107.9
S2-w037-Nori-A-h2-1	28.1897	2921	3122.2
S2-w037-Nori-I-e2-2	19.5307	2730	2917.6
S2-w037-Nori-O-c2-1	40.3482	3188	3207.6
S2-w037-Nori-X-a2-1	19.3793	2727	2948
S2-w037-Nori-X-cis2-1	22.1045	2787	3010.4
S2-w037-Nori-X-e2-1	18.5466	2708	2964.3
S2-w045-Nori-A-a2-1	59.5004	3610	3525.6
S2-w045-Nori-A-a2-2	61.3929	3652	3534.6
S2-w045-Nori-A-b2-2	65.7835	3748	3504.3
S2-w045-Nori-A-c3-1	42.6882	3240	3241.1
S2-w045-Nori-A-c3-2	42.165	3228	3221.8
S2-w045-Nori-A-d2-1	37.4589	3125	3246.3
S2-w045-Nori-A-d2-2	48.5238	3368	3313.3
S2-w045-Nori-A-e1-1	34.4436	3058	3293.6
S2-w045-Nori-A-e2-1	51.0977	3425	3372.4
S2-w045-Nori-A-e2-2	47.3126	3342	3157.3
S2-w045-Nori-A-e2-3	46.3285	3320	3278.7
S2-w045-Nori-A-e2-4	46.0257	3313	3332.1
S2-w045-Nori-A-f2-1	29.7502	2955	3214.8
S2-w045-Nori-A-f2-2	54.6556	3503	3457.5
S2-w045-Nori-A-f2-3	47.6154	3348	3380.3
S2-w045-Nori-A-fis2-1	38.2286	3142	3298.8
S2-w045-Nori-A-fis2-2	39.3641	3167	3334.3
S2-w045-Nori-A-fis2-3	29.1849	2942	3141.9
S2-w045-Nori-A-g2-1	43.9061	3267	3356
S2-w045-Nori-A-g2-2	40.5581	3193	3203
S2-w045-Nori-A-g2-3	46.9341	3333	3347.4
S2-w045-Nori-A-g2-4	49.8864	3398	3458.5
S2-w045-Nori-A-h2-1	33.3838	3035	3185.1
S2-w045-Nori-I-e2-1	46.3285	3320	3249.1
S2-w045-Nori-I-e2-2	50.4164	3410	3285
S2-w045-Nori-I-h1-1	17.184	2678	3135.9
S2-w045-Nori-O-c2-1	40.7267	3197	3325
S2-w045-Nori-O-g1-1	45.4201	3300	3314.4
S2-w045-Nori-O-ges2-1	41.2566	3208	3346.5
S2-w045-Nori-X-a2-1	60.2574	3627	3601.6
S2-w045-Nori-X-cis2-1	44.5117	3280	3273.7
S2-w046-Nori-A-a2-1	69.6442	3833	3518.2
S2-w046-Nori-A-a2-2	58.8948	3597	3478.4
S2-w046-Nori-A-b2-2	35.2006	3075	3294.1
S2-w046-Nori-A-b2-3	72.5965	3898	3655.1
S2-w046-Nori-A-c2-1	63.9667	3708	3686.9
S2-w046-Nori-A-c3-1	49.0537	3380	3539
S2-w046-Nori-A-c3-2	42.6192	3238	3250.6
S2-w046-Nori-A-c3-3	49.2808	3385	3465.3
S2-w046-Nori-A-d2-1	57.2294	3560	3582.3
S2-w046-Nori-A-d2-2	48.0696	3358	3321
S2-w046-Nori-A-d2-3	67.0704	3777	3677.1
S2-w046-Nori-A-e2-1	59.2733	3605	3558.1
S2-w046-Nori-A-e2-3	72.1423	3888	3697.2
S2-w046-Nori-A-e2-4	67.5246	3787	3608
S2-w046-Nori-A-f2-1	59.2733	3605	3497.6
S2-w046-Nori-A-f2-2	57.835	3573	3428.5
S2-w046-Nori-A-f2-3	60.7116	3637	3536.7
S2-w046-Nori-A-fis2-1	47.3883	3343	3382.6
S2-w046-Nori-A-fis2-2	64.1938	3713	3436.8
S2-w046-Nori-A-fis2-3	63.8153	3705	3600
S2-w046-Nori-A-g2-4	48.2967	3363	3407.5
S2-w046-Nori-A-h2-1	42.6949	3240	3331.1
S2-w046-Nori-I-e2-1	20.8933	2760	3229.6
S2-w046-Nori-I-e2-2	31.567	2995	3402.2
S2-w046-Nori-I-h1-1	29.296	2945	3307.9
S2-w046-Nori-O-c2-1	68.7358	3813	3677.4
S2-w046-Nori-O-g1-1	43.0734	3248	3348.3
S2-w046-Nori-O-ges2-1	53.8229	3485	3387.4
S2-w046-Nori-X-a2-1	63.2854	3693	3460.4
S2-w046-Nori-X-cis2-1	38.8342	3155	3246.2
S2-w046-Nori-X-g2-1	38.1529	3140	3218.5
S2-w029-Olym-A-b2-1	60.7161	3636	3440.5
S2-w029-Olym-A-c3-1	44.932	3289	3425.7
S2-w029-Olym-A-c3-2	42.6549	3239	3432.9
S2-w029-Olym-A-g2-1	47.1596	3338	3270.2
S2-w029-Olym-A-g3-1	40.4319	3190	3267.8
S2-w029-Olym-I-e2-1	41.4445	3212	3232.4
S2-w029-Olym-I-g2-1	7.7743	2471	3212.1
S2-w030-Olyd-A-b2-1	62.8359	3683	3402.6
S2-w030-Olyd-A-c3-1	43.9881	3268	3512.4
S2-w030-Olyd-A-c3-2	48.4758	3367	3384
S2-w030-Olyd-A-e2-1	57.7108	3570	3537.6
S2-w030-Olyd-A-es3-1	12.1155	2567	3171.2
S2-w030-Olyd-A-g2-1	40.5364	3192	3408.4
S2-w030-Olyd-I-g2-1	41.3491	3210	3254.3
S2-w031-Olym-A-b2-1	52.9047	3465	3387.2
S2-w031-Olym-A-g2-1	39.0883	3160	3419.3
S2-w038-Uebu-A-a2-1	41.9424	3223	3208
S2-w038-Uebu-A-a2-2	57.4831	3565	3273.1
S2-w038-Uebu-A-c3-1	41.4724	3213	3432.8
S2-w038-Uebu-A-d2-1	30.1623	2964	3132.9
S2-w038-Uebu-A-e2-1	39.5084	3169	3237.4
S2-w038-Uebu-A-f2-1	26.8271	2890	3308.6
S2-w038-Uebu-A-fis2-1	30.7667	2977	3211
S2-w038-Uebu-A-g-1	55.5839	3523	3364.6
S2-w038-Uebu-A-g2-2	7.7759	2471	2996.4
S2-w038-Uebu-A-h2-1	67.7966	3793	3476.6
S2-w038-Uebu-E-a2-1	20.06	2741	3166.6
S2-w038-Uebu-E-d2-1	7.6786	2469	3003.7
S2-w038-Uebu-E-e2-1	13.9535	2607	2956.4
S2-w038-Uebu-E-f2-1	20.9448	2761	3174.2
S2-w038-Uebu-E-fis2-1	29.5981	2951	3150.2
S2-w038-Uebu-E-g2-1	6.7476	2448	2981.5
S2-w038-Uebu-I-a2-1	12.5175	2576	3118.5
S2-w038-Uebu-I-d2-1	6.8429	2451	2987.3
S2-w038-Uebu-I-e2-1	13.9893	2608	3008.8
S2-w038-Uebu-I-f2-1	23.1325	2809	3170.3
S2-w038-Uebu-I-fis2-1	26.1797	2876	3116.7
S2-w038-Uebu-I-g-1	50	3400	3241.8
S2-w038-Uebu-I-g2-1	7.3826	2462	2918.4
S2-w038-Uebu-O-a2-1	53.2898	3473	3304.8
S2-w038-Uebu-O-d2-1	27.8094	2912	3180.9
S2-w038-Uebu-O-e2-1	33.7504	3043	3199.1
S2-w038-Uebu-O-f2-1	24.4818	2839	3164.1
S2-w038-Uebu-O-fis2-1	28.7901	2934	3243.3
S2-w038-Uebu-O-g2-1	35.8359	3089	3169.2
S2-w038-Uebu-U-a2-1	53.7274	3482	3241.8
S2-w038-Uebu-U-c2-1	33.914	3046	3102.7
S2-w038-Uebu-U-d2-1	49.3644	3386	3249.1
S2-w038-Uebu-U-e2-1	20.9321	2761	3082.6
S2-w038-Uebu-U-f2-1	24.7236	2844	3158.9
S2-w038-Uebu-U-fis2-1	28.9698	2937	3242.9
S2-w038-Uebu-U-g-1	68.3671	3805	3533.9
S2-w038-Uebu-U-g2-1	37.3444	3122	3110.2
S2-w006-Zerl-A-e2-1	47.8607	3353	3317.3
S2-w006-Zerl-A-f2-1	52.4432	3455	3428.4
S2-w006-Zerl-A-fis2-1	56.3749	3540	3394.8
S2-w006-Zerl-A-fis2-2	61.7966	3660	3458.7
S2-w006-Zerl-A-h2-1	66.6162	3767	3495.9
S2-w006-Zerl-O-g2-1	50.6259	3414	3432.3
S2-w007-Zerl-A-e2-1	48.5161	3368	3393.9
S2-w007-Zerl-A-e2-2	48.1433	3360	3450.5
S2-w007-Zerl-A-fis2-1	41.1819	3206	3392
S2-w007-Zerl-A-fis2-2	38.8984	3156	3377.7
S2-w007-Zerl-O-f2-1	51.2695	3428	3398.1
S2-w022-Zerl-A-e2-1	47.0153	3335	3290.7
S2-w022-Zerl-A-e2-2	48.907	3376	3264.7
S2-w022-Zerl-A-f2-1	34.2678	3054	3235.3
S2-w022-Zerl-A-fis2-1	41.2079	3207	3285.1
S2-w022-Zerl-A-fis2-2	37.6212	3128	3278.4
S2-w022-Zerl-O-f2-1	48.3036	3363	3298.2
S2-w037-Zerl-A-e2-2	40.7542	3197	3029.3
S2-w037-Zerl-A-f2-1	39.0207	3159	3103.2
S2-w037-Zerl-A-fis2-1	29.3677	2946	3095.6
S2-w037-Zerl-A-fis2-2	27.7191	2910	3132.6
S2-w038-Zerl-A-fis2-2	34.8477	3067	3209.2
S2-w042-Zerl-A-e2-1	38.7494	3153	3127.8
S2-w042-Zerl-A-f2-1	35.6262	3084	3278
S2-w042-Zerl-A-fis2-1	33.2122	3031	3103.8
S2-w042-Zerl-A-fis2-2	33.2122	3031	3138.3
S2-w042-Zerl-O-f2-1	23.7493	2823	3026.5
Durchschnitt aus Matlab	35.9785	3092	3207
SD	12.9137	284.255	154.221
Test-Durchschnitt	35.9785	3092	3206.98

## Sheet: Sop-dram
Datei	PHE in %	FHE in Hz	SC in Hz
S1-w035-Uebu-A-a1-1	24.1226	2831	2976
S1-w035-Uebu-A-c2-1	35.8754	3089	3140.9
S1-w035-Uebu-A-d2-1	26.704	2888	3133.2
S1-w035-Uebu-A-e2-1	40.7011	3196	3081
S1-w035-Uebu-A-es2-1	35.2233	3075	3026.6
S1-w035-Uebu-A-g1-1	26.2701	2878	3014.3
S1-w035-Uebu-A-h1-1	30.1194	2963	3067.9
S1-w035-Uebu-O-a1-1	30.4027	2969	3086.1
S1-w035-Uebu-O-a2-1	48.5405	3368	3300.3
S1-w035-Uebu-O-c2-1	38.4439	3146	3142.4
S1-w035-Uebu-O-d2-1	33.6438	3040	3058.7
S1-w035-Uebu-O-e2-1	41.7621	3219	3134.4
S1-w035-Uebu-O-es2-1	38.4998	3147	3062.5
S1-w035-Uebu-O-f2-1	44.2644	3274	3212.5
S1-w035-Uebu-O-fis2-1	34.8919	3068	3196.9
S1-w035-Uebu-O-g1-1	32.6331	3018	3056.9
S1-w035-Uebu-O-g2-1	37.8891	3134	3206
S1-w035-Uebu-O-h1-1	32.2327	3009	3119
S1-w035-Uebu-O-h2-1	33.4135	3035	3264.9
S1-w005-BrWa-A-c2-1	28.5714	2929	3055.1
S1-w005-BrWa-A-d2-1	34.4482	3059	3100.6
S1-w005-BrWa-A-e2-2	21.8197	2780	3153.5
S1-w005-BrWa-A-f2-1	26.5393	2885	3077.8
S1-w005-BrWa-A-f2-2	22.2816	2791	3108.9
S1-w005-BrWa-I-e2-1	22.5849	2797	3075.1
S1-w005-BrWa-I-e2-2	18.998	2718	3057.8
S1-w005-BrWa-I-f2-1	20.8933	2760	3061.3
S1-w005-BrWa-O-e2-1	24.453	2839	2999.8
S1-w005-BrWa-X-as2-1	40.3944	3189	3152.5
S1-w005-BrWa-X-d2-1	9.9815	2520	2939.1
S1-w005-BrWa-X-e2-1	25.154	2853	3119.7
S1-w005-BrWa-Y-a2-1	22.3475	2791	3040.6
S1-w035-BrWa-A-e2-2	36.1174	3095	3075.3
S1-w035-BrWa-A-f2-2	33.9339	3047	3133.2
S1-w035-BrWa-I-f2-1	28.5441	2928	3134.2
S1-w035-BrWa-X-as2-1	37.1324	3117	3144.4
S1-w039-BrWa-A-c2-1	42.6629	3239	3297.6
S1-w039-BrWa-A-d2-1	37.9133	3135	3149.8
S1-w039-BrWa-A-e2-1	22.6667	2799	3080.8
S1-w039-BrWa-A-e2-2	24.3692	2836	3102.3
S1-w039-BrWa-A-f2-1	28.2574	2922	3153.7
S1-w039-BrWa-A-f2-2	36.2247	3098	3265.8
S1-w039-BrWa-I-e2-1	33.5659	3039	3130.2
S1-w039-BrWa-I-e2-2	27.1111	2897	3179.7
S1-w039-BrWa-I-f2-1	26.9841	2894	3131.5
S1-w039-BrWa-O-e2-1	31.6059	2996	3200.3
S1-w039-BrWa-X-as2-1	55.9806	3532	3315.7
S1-w039-BrWa-X-d2-1	11.5922	2555	2870.1
S1-w039-BrWa-X-e2-1	26.1965	2876	3087.7
S1-w039-BrWa-Y-a2-1	51.6344	3436	3337.5
S1-w005-Elek-A-a2-1	24.9879	2850	3091.7
S1-w005-Elek-A-as2-1	15.6551	2645	2985.6
S1-w005-Elek-A-b2-1	27.5653	2907	3076.6
S1-w005-Elek-A-es2-1	39.1731	3162	3165.9
S1-w005-Elek-I-c2-1	24.6214	2842	3050.4
S1-w005-Elek-I-es2-1	12.057	2565	2836.6
S1-w005-Elek-I-gis2-1	16.026	2653	3041.3
S1-w005-Elek-O-b2-1	31.1566	2986	3208.2
S1-w005-Elek-O-d2-1	58.2854	3583	3310.1
S1-w005-Elek-O-g2-1	33.1136	3029	3139.6
S1-w005-Elek-X-a2-1	24.9838	2850	3230.8
S1-w005-Elek-X-d2-1	26.268	2878	2957
S1-w005-Elek-X-es1-1	27.8055	2912	2998.9
S1-w005-Elek-X-gis2-1	13.8875	2606	2992.4
S1-w005-Elek-X-gis2-2	15.0882	2632	3011
S1-w005-Elek-X-h-1	20.954	2761	2881.1
S1-w005-Elek-Y-h1-1	28.5148	2928	3012.9
S1-w035-Elek-O-b2-1	30.4293	2970	3253.3
S1-w005-Faer-A-a2-1	54.7313	3505	3348
S1-w005-Faer-A-a2-2	22.418	2793	3138.9
S1-w005-Faer-A-a2-3	23.5784	2819	3215.7
S1-w005-Faer-A-as1-1	32.3363	3011	3068.5
S1-w005-Faer-A-as2-1	46.7616	3330	3243.1
S1-w005-Faer-A-f2-1	33.0902	3028	3214
S1-w005-Faer-A-g2-1	43.911	3267	3207
S1-w005-Faer-A-g2-2	32.6478	3019	3169.2
S1-w005-Faer-A-g2-3	43.3333	3254	3250.2
S1-w005-Faer-A-gis2-1	42.3761	3234	3187.4
S1-w005-Faer-A-h2-1	31.8841	3001	3255
S1-w005-Faer-I-as-1	45.7742	3308	3240.4
S1-w005-Faer-I-es2-1	15.367	2638	2940.8
S1-w005-Faer-I-f2-1	28.0918	2919	3189.7
S1-w005-Faer-I-f2-2	29.1321	2942	3147.5
S1-w005-Faer-I-f2-3	26.9656	2894	3056
S1-w005-Faer-I-f2-4	30.2537	2966	3040.8
S1-w005-Faer-X-a2-1	53.2266	3471	3284.9
S1-w005-Faer-X-as2-1	50.0466	3402	3276.8
S1-w005-Faer-X-es2-1	18.6978	2711	2938
S1-w005-Faer-X-gis2-1	49.9697	3400	3209.6
S1-w005-Faer-Y-b2-1	29.011	2938	3122.5
S1-w005-Isol-A-a-1	26.6192	2886	2969.9
S1-w005-Isol-A-as2-1	19.6895	2733	3083.2
S1-w005-Isol-A-d2-1	31.9455	3003	3104.6
S1-w005-Isol-A-e2-1	21.4105	2771	3119.4
S1-w005-Isol-A-e2-2	24.024	2829	3109.6
S1-w005-Isol-A-e2-3	26.3926	2881	3059.5
S1-w005-Isol-A-f2-1	25.1249	2853	3049.4
S1-w005-Isol-A-fis2-1	34.779	3065	3203.4
S1-w005-Isol-A-g1-1	34.6705	3063	3164.7
S1-w005-Isol-A-g2-1-is1	18.0785	2698	3047.4
S1-w005-Isol-A-g2-1	37.8345	3133	3042
S1-w005-Isol-A-g2-2	39.7145	3174	3139.9
S1-w005-Isol-A-g2-3	36.5701	3105	3049.3
S1-w005-Isol-A-h2-1	37.6826	3129	3350
S1-w005-Isol-I-e2-1	21.9593	2783	3047.9
S1-w005-Isol-I-e2-2	22.8426	2803	3008.6
S1-w005-Isol-I-g1-1	28.7898	2934	2969.6
S1-w005-Isol-I-g2-1-is1	32.9926	3026	3073.6
S1-w005-Isol-I-g2-1	15.3385	2638	2992.5
S1-w005-Isol-O-a1-1	34.6431	3062	3090.7
S1-w005-Isol-O-ais1-1	33.2935	3033	3081.7
S1-w005-Isol-O-g2-1	13.9982	2608	3028.6
S1-w005-Isol-O-ges2-1	32.2494	3010	3192.4
S1-w005-Isol-X-a2-1-is1	23.6345	2820	3139.1
S1-w005-Isol-X-a2-1	22.7805	2802	3109.2
S1-w005-Isol-X-c2-1	27.3681	2902	3079.9
S1-w005-Isol-X-f2-1-is1	27.1789	2898	3188.9
S1-w005-Isol-X-f2-1	27.7147	2910	3179
S1-w005-Isol-X-g2-1	15.3656	2638	2973.2
S1-w010-Isol-A-a-1	30.3983	2969	2957.2
S1-w010-Isol-A-as2-1	52.1739	3449	3246.2
S1-w010-Isol-A-d2-1	36.9378	3113	3137.2
S1-w010-Isol-A-e2-1	42.1753	3228	3218.8
S1-w010-Isol-A-e2-2	44.8257	3287	3137
S1-w010-Isol-A-e2-3	42.3512	3232	3144.2
S1-w010-Isol-A-f2-1	33.1868	3031	3103
S1-w010-Isol-A-fis2-1	30.5072	2972	3044.8
S1-w010-Isol-A-g1-1	40.7683	3197	3169.2
S1-w010-Isol-A-g2-1	47.3126	3342	3184.7
S1-w010-Isol-A-g2-2	35.9507	3091	3281.8
S1-w010-Isol-A-g2-3	36.6939	3108	3228
S1-w010-Isol-A-h2-1	34.4775	3059	3239.3
S1-w010-Isol-I-e2-1	37.0041	3114	3093.6
S1-w010-Isol-I-e2-2	28.0621	2918	3088.8
S1-w010-Isol-I-g1-1	28.4072	2925	3005
S1-w010-Isol-I-g2-1	31.5789	2995	3068.8
S1-w010-Isol-O-a1-1	31.1659	2986	3026.6
S1-w010-Isol-O-ais1-1	36.044	3094	3245.3
S1-w010-Isol-O-g2-1	39.1005	3161	3183.8
S1-w010-Isol-O-ges2-1	38.6538	3151	3229.5
S1-w010-Isol-X-a2-1	25.981	2872	3256.6
S1-w010-Isol-X-c2-1	29.049	2939	3043.4
S1-w010-Isol-X-f2-1	26.6042	2885	3031.8
S1-w010-Isol-X-g2-1	40.409	3189	3139.3
S1-w011-Isol-A-a-1	34.8036	3066	3161.8
S1-w011-Isol-A-as2-1	19.7945	2736	3073
S1-w011-Isol-A-d2-1	31.392	2991	3054.6
S1-w011-Isol-A-e2-1	42.1669	3228	3176.9
S1-w011-Isol-A-e2-2	41.7419	3219	3181.5
S1-w011-Isol-A-e2-3	28.1876	2920	3074.3
S1-w011-Isol-A-f2-1	34.3555	3056	3216.3
S1-w011-Isol-A-fis2-1	34.9084	3068	3214.8
S1-w011-Isol-A-g1-1	42.6022	3238	3194.2
S1-w011-Isol-A-g2-1	42.0314	3226	3167.4
S1-w011-Isol-A-g2-2	37.3502	3122	3211.5
S1-w011-Isol-A-g2-3	34.1733	3053	3146.8
S1-w011-Isol-A-h2-1	32.1726	3008	3178.7
S1-w011-Isol-I-e2-1	18.7439	2713	2955.9
S1-w011-Isol-I-e2-2	28.5714	2928	3100.4
S1-w011-Isol-I-g1-1	27.3228	2902	2977
S1-w011-Isol-I-g2-1	37.3626	3123	3107.6
S1-w011-Isol-O-a1-1	40.0469	3181	3199.9
S1-w011-Isol-O-ais1-1	31.8919	3002	3132.6
S1-w011-Isol-O-g2-1	46.5556	3325	3181.8
S1-w011-Isol-O-ges2-1	34.1664	3052	3220.7
S1-w011-Isol-X-a2-1	25.1799	2854	3234.9
S1-w011-Isol-X-c2-1	31.8354	3001	3106.9
S1-w011-Isol-X-f2-1	35.6776	3085	3220.7
S1-w011-Isol-X-g2-1	37.5066	3126	3145.8
S1-w015-Isol-A-a-1	25.3386	2858	2888.5
S1-w015-Isol-A-as2-1	31.3399	2990	3105.6
S1-w015-Isol-A-d2-1	41.3323	3210	3160.3
S1-w015-Isol-A-e2-1	27.3171	2901	3021.8
S1-w015-Isol-A-e2-2	33.9298	3047	3120.7
S1-w015-Isol-A-e2-3	27.1695	2898	3020.1
S1-w015-Isol-A-f2-1	33.8343	3045	3121.3
S1-w015-Isol-A-fis2-1	27.7168	2910	3037.7
S1-w015-Isol-A-g1-1	32.7194	3020	3086.8
S1-w015-Isol-A-g2-1	36.2593	3098	3139.7
S1-w015-Isol-A-g2-2	30.0265	2961	3073.9
S1-w015-Isol-A-g2-3	28.3362	2924	3173.6
S1-w015-Isol-A-h2-1	36.7146	3108	3130.2
S1-w015-Isol-I-e2-1	20.0182	2741	2927.6
S1-w015-Isol-I-e2-2	20.472	2751	2953.9
S1-w015-Isol-I-g1-1	28.9751	2938	2970.8
S1-w015-Isol-I-g2-1	22.096	2786	3093
S1-w015-Isol-O-a1-1	26.1739	2876	3037.2
S1-w015-Isol-O-ais1-1	32.2594	3010	3050.8
S1-w015-Isol-O-g2-1	37.3757	3123	3073.5
S1-w015-Isol-O-ges2-1	22.5117	2796	3083
S1-w015-Isol-X-a2-1	24.8866	2847	2992.9
S1-w015-Isol-X-c2-1	33.7878	3044	3095.3
S1-w015-Isol-X-f2-1	21.9025	2782	2982.9
S1-w015-Isol-X-g2-1	13.7714	2603	2880.6
S1-w016-Isol-A-a-1	41.2938	3209	3147.8
S1-w016-Isol-A-as2-1	18.6243	2710	2961.7
S1-w016-Isol-A-d2-1	42.3324	3232	3256.4
S1-w016-Isol-A-e2-1	23.1233	2809	3122
S1-w016-Isol-A-e2-2	48.1206	3359	3256.3
S1-w016-Isol-A-e2-3	38.3873	3145	3245.6
S1-w016-Isol-A-f2-1	29.2447	2944	3150.4
S1-w016-Isol-A-fis2-1	40.1038	3183	3301
S1-w016-Isol-A-g1-1	33.6396	3041	3167.6
S1-w016-Isol-A-g2-1	15.0693	2632	3041.1
S1-w016-Isol-A-g2-2	28.9963	2938	3217.4
S1-w016-Isol-A-g2-3	27.1695	2898	3076
S1-w016-Isol-A-h2-1	30.9953	2982	3143
S1-w016-Isol-I-e2-1	29.9524	2959	3100.6
S1-w016-Isol-I-e2-2	28.539	2928	3197.7
S1-w016-Isol-I-g1-1	34.7569	3065	3118.7
S1-w016-Isol-I-g2-1	30.5299	2972	3114.3
S1-w016-Isol-O-a1-1	40.6601	3195	3158.5
S1-w016-Isol-O-ais1-1	48.1453	3360	3269.8
S1-w016-Isol-O-g2-1	27.9537	2915	3076.3
S1-w016-Isol-O-ges2-1	35.4303	3080	3237.3
S1-w016-Isol-X-a2-1	25.6892	2865	3215
S1-w016-Isol-X-c2-1	41.2344	3208	3169.9
S1-w016-Isol-X-g2-1	30.2767	2966	3224.2
S1-w019-Isol-A-a-1	28.0477	2917	3118.5
S1-w019-Isol-A-as2-1	49.5943	3391	3404.2
S1-w019-Isol-A-d2-1	42.684	3239	3316.6
S1-w019-Isol-A-e2-1	42.0234	3225	3244.2
S1-w019-Isol-A-e2-2	42.7151	3240	3290.6
S1-w019-Isol-A-e2-3	25.3833	2859	3159.9
S1-w019-Isol-A-f2-1	43.164	3250	3281.7
S1-w019-Isol-A-fis2-1	48.3732	3365	3373.8
S1-w019-Isol-A-g1-1	33.1283	3029	3092.7
S1-w019-Isol-A-g2-1	37.5501	3126	3067.2
S1-w019-Isol-A-g2-2	39.2171	3163	3190.4
S1-w019-Isol-A-g2-3	34.6021	3062	3174
S1-w019-Isol-A-h2-1	41.8426	3221	3431.9
S1-w019-Isol-I-e2-1	24.1995	2833	3157.2
S1-w019-Isol-I-e2-2	47.9564	3356	3357.8
S1-w019-Isol-I-g1-1	23.2167	2811	2961.6
S1-w019-Isol-I-g2-1	41.3142	3209	3244
S1-w019-Isol-O-a1-1	21.6711	2777	3066.9
S1-w019-Isol-O-ais1-1	25.7808	2868	3033.2
S1-w019-Isol-O-g2-1	36.5355	3104	3076.7
S1-w019-Isol-O-ges2-1	38.8286	3154	3177.5
S1-w019-Isol-X-a2-1	39.1934	3163	3079
S1-w019-Isol-X-c2-1	18.5598	2708	2943.8
S1-w019-Isol-X-f2-1	46.1286	3315	3325.7
S1-w019-Isol-X-g2-1	18.8628	2715	3160.9
S1-w035-Isol-A-a-1	43.1318	3249	3289
S1-w035-Isol-A-as2-1	41.9667	3223	3151.5
S1-w035-Isol-A-e2-1	40.3093	3187	3183.4
S1-w035-Isol-A-f2-1	32.1004	3006	3216
S1-w035-Isol-A-fis2-1	36.5624	3105	3186
S1-w035-Isol-A-g2-1	36.0437	3093	3273.3
S1-w035-Isol-A-h2-1	34.3319	3056	3320.5
S1-w035-Isol-X-a2-1	40.8985	3200	3201.2
S1-w026-Jenu-A-as2-1	43.024	3247	3131.2
S1-w026-Jenu-A-h2-1	40.3453	3188	3522.7
S1-w026-Jenu-I-e2-1	23.339	2814	3036.7
S1-w026-Jenu-I-f2-1	38.0015	3137	3278.1
S1-w025-Kues-A-a1-1	49.4915	3389	3391.4
S1-w025-Kues-A-a1-2	35.6571	3085	3164
S1-w025-Kues-A-b1-1	35.9882	3092	3266.2
S1-w025-Kues-A-b1-2	43.398	3255	3298.9
S1-w025-Kues-A-b2-1	27.7082	2910	3167.2
S1-w025-Kues-A-ces1-1	36.8438	3110	3190.5
S1-w025-Kues-A-e2-1	27.3708	2903	3189.2
S1-w025-Kues-A-es2-1	45.1006	3293	3237
S1-w025-Kues-A-fis1-1	38.4983	3147	3227.1
S1-w025-Kues-A-gis2-1	52.2151	3449	3251.8
S1-w025-Kues-I-dis2-1	31.2538	2988	3182.2
S1-w025-Kues-I-dis2-2	37.3203	3122	3144.1
S1-w025-Kues-I-e2-1	29.7554	2955	3172.7
S1-w025-Kues-I-fis2-1	43.2836	3253	3176.4
S1-w025-Kues-I-g2-1	35.5791	3083	3142.6
S1-w025-Kues-X-a1-1	35.7857	3088	3163.1
S1-w025-Kues-X-fes2-1	20.7966	2758	3092.5
S1-w033-Kues-A-a1-1	41.5835	3215	3188.2
S1-w033-Kues-A-a2-1	17.6241	2688	3070.9
S1-w033-Kues-A-b1-2	48.8414	3375	3213.2
S1-w033-Kues-A-b2-1	22.9103	2804	2998.4
S1-w033-Kues-A-ces2-1	36.6841	3107	3098.4
S1-w033-Kues-A-e2-1	14.6287	2622	2907.7
S1-w033-Kues-A-es2-1	15.1705	2634	2937.1
S1-w033-Kues-A-gis2-1	14.0539	2609	2895.6
S1-w033-Kues-I-a2-1	17.6742	2689	3077
S1-w033-Kues-I-as1-1	6.0568	2433	2909.3
S1-w033-Kues-I-dis2-1	39.2657	3164	3167.1
S1-w033-Kues-I-dis2-2	26.8736	2892	3050.5
S1-w033-Kues-I-e2-1	17.8609	2693	3113
S1-w033-Kues-I-fis2-1	11.2793	2548	3026.6
S1-w033-Kues-I-g2-1	11.1279	2545	3045.4
S1-w033-Kues-X-a1-1	20.4413	2750	2935.4
S1-w033-Kues-X-fes2-1	27.3876	2903	3233.4
S1-w033-Kues-X-g2-1	13.63	2600	2958.5
S1-w036-Kues-A-ces2-1	44.3049	3275	3319.6
S1-w036-Kues-A-e2-1	38.4149	3146	3307.6
S1-w036-Kues-A-e2-2	40.1038	3183	3235.6
S1-w036-Kues-A-fis1-1	35.7263	3087	3193.6
S1-w036-Kues-A-gis2-1	20.2367	2745	3044.5
S1-w036-Kues-I-dis2-2	16.946	2673	2989.3
S1-w036-Kues-I-e2-1	16.7739	2669	2979.5
S1-w036-Kues-I-fis2-1	12.9434	2585	3096.3
S1-w036-Kues-I-g2-1	16.6998	2668	2963.3
S1-w036-Kues-X-fes2-1	20.8589	2759	3037
S1-w036-Kues-X-g2-1	9.6495	2512	3081.5
S1-w014-Lady-A-b2-1	48.8513	3375	3350.7
S1-w014-Lady-A-c2-1	61.6324	3656	3485.1
S1-w014-Lady-A-c3-1	46.2602	3318	3513.4
S1-w014-Lady-A-e1-1	38.0015	3137	3199.2
S1-w014-Lady-A-f2-1	52.5242	3456	3378.7
S1-w014-Lady-A-f2-2	51.6009	3436	3365.6
S1-w014-Lady-A-f2-3	54.8029	3506	3390.8
S1-w014-Lady-A-f2-4	48.7994	3374	3342.5
S1-w014-Lady-A-fis2-1	47.1186	3337	3360
S1-w014-Lady-A-g2-1	50.2329	3406	3369.2
S1-w014-Lady-A-g2-2	50.3771	3409	3463.4
S1-w014-Lady-A-ges2-1	54.7989	3506	3445.3
S1-w014-Lady-I-e2-1	51.7949	3440	3383
S1-w014-Lady-I-e2-2	62.7366	3681	3414.9
S1-w014-Lady-I-e2-3	28.7003	2931	3199.6
S1-w014-Lady-O-c1-1	46.186	3317	3233.7
S1-w014-Lady-O-e2-1	46.0414	3314	3359
S1-w014-Lady-O-gis2-1	56.5197	3544	3493.3
S1-w014-Lady-X-b2-1	30.3723	2968	3290
S1-w014-Lady-X-c3-1	82.2038	4109	3687.1
S1-w014-Lady-X-e1-1	50	3401	3244.5
S1-w014-Lady-X-es2-1	49.9415	3399	3260.9
S1-w005-Tosc-A-a2-1	27.5235	2906	3124.1
S1-w005-Tosc-A-c3-1	50.656	3415	3440.8
S1-w005-Tosc-A-es2-1	47.6314	3349	3315
S1-w005-Tosc-A-f2-1	34.9735	3070	3199.4
S1-w005-Tosc-A-g2-1	41.9248	3223	3148.1
S1-w005-Tosc-A-g2-2	40.2791	3186	3184.3
S1-w005-Tosc-A-ges2-1	38.6707	3152	3243
S1-w005-Tosc-A-gis2-1	20.3407	2748	3088.8
S1-w005-Tosc-I-b2-1	24.5924	2841	3176.3
S1-w005-Tosc-I-e2-1	15.9727	2652	2926
S1-w005-Tosc-I-es2-1	18.4709	2707	3059.2
S1-w005-Tosc-O-a2-1	28.9663	2938	3221.5
S1-w005-Tosc-O-es2-1	19.3648	2726	3023.5
S1-w005-Tosc-X-as2-1	23.9983	2828	3135.3
S1-w008-Tosc-A-a2-1	27.6728	2909	3234.6
S1-w008-Tosc-A-c3-1	2.1892	2348	3178
S1-w008-Tosc-A-es2-1	15.0648	2632	2943.8
S1-w008-Tosc-A-f2-1	22.453	2794	3166
S1-w008-Tosc-A-g2-1	9.9546	2519	2848.6
S1-w008-Tosc-A-g2-2	15.162	2634	3175.9
S1-w008-Tosc-A-ges2-1	15.7538	2646	2964.9
S1-w008-Tosc-A-gis2-1	17.9735	2696	2862.2
S1-w008-Tosc-I-b2-1	35.2401	3075	3172.2
S1-w008-Tosc-I-e2-1	15.7041	2646	3083.8
S1-w008-Tosc-I-es2-1	25.3912	2859	3116.3
S1-w008-Tosc-O-a2-1	23.0038	2806	3129.6
S1-w008-Tosc-O-es2-1	15.1446	2633	2989.8
S1-w008-Tosc-X-as2-1	16.7739	2669	3107.7
S1-w009-Tosc-A-a2-1	22.1357	2787	3153.4
S1-w009-Tosc-A-c3-1	37.2961	3121	3275
S1-w009-Tosc-A-es2-1	28.5215	2928	3047.5
S1-w009-Tosc-A-f2-1	29.3583	2946	3079.4
S1-w009-Tosc-A-g2-1	33.2122	3031	3055.1
S1-w009-Tosc-A-g2-2	40.0368	3181	3201.5
S1-w009-Tosc-A-ges2-1	28.7797	2933	3068.5
S1-w009-Tosc-A-gis2-1	43.2389	3252	3173
S1-w009-Tosc-I-b2-1	22.455	2794	3025.4
S1-w009-Tosc-I-e2-1	19.3036	2725	2957.7
S1-w009-Tosc-I-es2-1	17.6382	2688	2945.5
S1-w009-Tosc-O-a2-1	22.0983	2786	3131.2
S1-w009-Tosc-O-es2-1	43.4426	3256	3134.2
S1-w009-Tosc-X-as2-1	46.4891	3323	3147.3
S1-w018-Tosc-A-a2-1	20.8224	2759	3027.1
S1-w018-Tosc-A-c3-1	34.8481	3067	3236.5
S1-w018-Tosc-A-es2-1	40.6444	3195	3237.6
S1-w018-Tosc-A-f2-1	24.2643	2834	3068.7
S1-w018-Tosc-A-g2-1	20.7352	2756	3055.5
S1-w018-Tosc-A-g2-2	12.6685	2579	2917.9
S1-w018-Tosc-A-ges2-1	29.2887	2945	3199.5
S1-w018-Tosc-A-gis2-1	25.5679	2863	3055.7
S1-w018-Tosc-I-b2-1	24.9357	2849	3135.6
S1-w018-Tosc-I-e2-1	19.0008	2718	2983.2
S1-w018-Tosc-I-es2-1	23.621	2820	2959.5
S1-w018-Tosc-O-a2-1	21.4706	2773	3112.8
S1-w018-Tosc-O-es2-1	32.3088	3012	3185.3
S1-w018-Tosc-X-as2-1	19.1029	2721	3028.7
S1-w017-Tura-A-a2-1	52.9724	3466	3292.3
S1-w017-Tura-A-b2-1	46.8096	3330	3368.4
S1-w017-Tura-A-e2-1	48.7137	3372	3390
S1-w017-Tura-A-g2-1	44.8694	3288	3393.9
S1-w017-Tura-I-es2-1	42.5403	3236	3188.4
S1-w017-Tura-I-g2-1	44.1389	3272	3273.8
S1-w017-Tura-I-h2-1	60.0298	3622	3456
S1-w017-Tura-O-f2-1	47.6042	3348	3357.6
S1-w017-Tura-X-a2-1	49.5924	3392	3304
S1-w017-Tura-X-fis2-1	37.37	3123	3299.6
S1-w017-Tura-X-g2-1	46.2419	3317	3397.3
S1-w027-Tura-A-a2-1	47.0451	3335	3305.6
S1-w027-Tura-A-b2-1	41.4286	3212	3314.7
S1-w027-Tura-A-d2-1	45.4287	3300	3333.6
S1-w027-Tura-A-e1-1	45.5353	3302	3282.8
S1-w027-Tura-A-e2-1	51.7977	3440	3357.2
S1-w027-Tura-A-g2-1	51.1769	3426	3391.8
S1-w027-Tura-A-gis2-1	50.0461	3402	3349.2
S1-w027-Tura-I-a1-1	40.4816	3191	3259.9
S1-w027-Tura-I-es2-1	25.8993	2870	3170.1
S1-w027-Tura-I-g2-1	42.7079	3240	3285.7
S1-w027-Tura-I-h2-1	39.1072	3161	3303.2
S1-w027-Tura-O-f2-1	45.4255	3300	3272.5
S1-w027-Tura-X-a2-1	44.0425	3269	3271.6
S1-w027-Tura-X-d2-1	41.3879	3211	3285.4
S1-w027-Tura-X-fis2-1	35.2015	3075	3213
S1-w027-Tura-X-g2-1	44.0186	3269	3281.2
S1-w028-Tura-A-a2-1	44.7354	3284	3170.4
S1-w028-Tura-A-b2-1	25.7381	2867	3200.4
S1-w028-Tura-A-d2-1	52.0989	3447	3348.1
S1-w028-Tura-A-e1-1	42.2501	3231	3246.5
S1-w028-Tura-A-e2-1	32.8032	3022	3181.3
S1-w028-Tura-A-g2-1	42.8571	3243	3202.9
S1-w028-Tura-A-gis2-1	38.0736	3138	3201.9
S1-w028-Tura-I-a1-1	48.1545	3360	3179.2
S1-w028-Tura-I-es2-1	35.393	3079	3173.6
S1-w028-Tura-I-g2-1	27.661	2909	3072
S1-w028-Tura-I-h2-1	33.2901	3033	3201.6
S1-w028-Tura-O-f2-1	39.5683	3171	3209.2
S1-w028-Tura-X-a2-1	44.8624	3287	3135.9
S1-w028-Tura-X-d2-1	43.3856	3255	3232.6
S1-w028-Tura-X-fis2-1	41.5673	3215	3225.5
S1-w028-Tura-X-g2-1	46.0244	3313	3243.7
Durchschnitt aus Matlab	33.077	3028	3153.4
SD	11.2297	247.181	127.649
Test Mittelwert	33.077	3028	3153

## Sheet: Sop-lyr
Datei	PHE in %	FHE in Hz	SC in Hz
S2-w022-Adin-A-a2-1	52.2035	3449	3258.3
S2-w022-Adin-A-as2-1	42.4888	3235	3120.3
S2-w022-Adin-A-b2-1	33.7878	3044	3263.5
S2-w022-Adin-A-c3-1	42.6015	3238	3348.3
S2-w022-Adin-A-c3-3	45.0278	3291	3465.9
S2-w022-Adin-A-cis2-1	51.7421	3439	3410.1
S2-w022-Adin-A-e1-1	41.0172	3203	3264.7
S2-w022-Adin-A-e2-1	49.6263	3392	3370
S2-w022-Adin-A-e2-2	52.4029	3454	3310.4
S2-w022-Adin-A-e2-3	48.14	3359	3284.1
S2-w022-Adin-A-f2-4	52.6739	3459	3329.5
S2-w022-Adin-I-e2-1	24.4604	2838	3192.7
S2-w022-Adin-O-c1-1	42.395	3233	3393.7
S2-w022-Adin-O-fis2-1	36.1454	3096	3209.6
S2-w022-Adin-X-a2-1	49.7997	3396	3293
S2-w022-Adin-X-as2-1	42.0335	3225	3134.7
S2-w022-Adin-X-as2-3	48.5005	3367	3193
S2-w022-Adin-X-c2-1	41.3004	3209	3275.4
S2-w022-Adin-X-e2-1	21.5393	2774	3160.5
S2-w022-Adin-X-f2-1	26.3437	2880	3150.6
S2-w022-Adin-X-g2-1	36.9102	3112	3156.1
S2-w022-Adin-X-ges2-1	25.6624	2865	3131
S2-w024-Adin-A-a2-1	50.1599	3404	3477.9
S2-w024-Adin-A-as2-1	47.0934	3336	3442.9
S2-w024-Adin-A-c3-2	40.5545	3192	3352.6
S2-w024-Adin-A-c3-3	42.0844	3226	3331.5
S2-w024-Adin-A-cis2-1	46.9269	3333	3400.5
S2-w024-Adin-A-d3-1	22.8777	2804	3124.6
S2-w024-Adin-A-d3-2	49.8296	3397	3371.7
S2-w024-Adin-A-des3-1	44.4266	3278	3360.3
S2-w024-Adin-A-e1-1	63.1433	3690	3594.6
S2-w024-Adin-A-e2-1	48.5613	3369	3350
S2-w024-Adin-A-e2-2	46.1863	3316	3415.1
S2-w024-Adin-A-e2-3	52.3089	3452	3446.1
S2-w024-Adin-A-es2-1	41.5938	3215	3309.6
S2-w024-Adin-A-f2-1	47.6318	3349	3348.7
S2-w024-Adin-A-f2-2	33.8444	3045	3206.1
S2-w024-Adin-A-f2-3	56.2391	3538	3497.3
S2-w024-Adin-A-f2-4	54.2306	3494	3500.7
S2-w024-Adin-A-f2-5	56.2155	3537	3518.3
S2-w024-Adin-I-des2-1	27.3655	2902	3073.1
S2-w024-Adin-I-e2-1	27.1901	2899	3118.4
S2-w024-Adin-I-es2-1	29.7345	2954	3132.7
S2-w024-Adin-O-c2-1	58.6142	3590	3493.5
S2-w024-Adin-O-fis2-1	58.3387	3584	3477.9
S2-w024-Adin-X-a2-1	23.8501	2825	3181.6
S2-w024-Adin-X-as2-2	36.8053	3110	3214.9
S2-w024-Adin-X-b2-1	32.4908	3015	3328.5
S2-w024-Adin-X-c2-1	20.3227	2747	3178.8
S2-w024-Adin-X-e2-1	21.3021	2768	3161.6
S2-w024-Adin-X-es2-1	29.4719	2949	3111.9
S2-w024-Adin-X-f2-1	32.8955	3024	3197.3
S2-w024-Adin-X-g2-1	32.784	3022	3187.7
S2-w024-Adin-X-ges2-1	36.9544	3113	3189.1
S2-w020-Almi-A-cis2-1	45.123	3293	3486.8
S2-w020-Almi-A-cis2-2	48.5583	3369	3415.2
S2-w020-Almi-I-cis2-1	21.9671	2784	3340.5
S2-w020-Almi-O-as2-1	15.3295	2637	3217
S2-w020-Almi-O-e2-1	45.5673	3303	3351.6
S2-w020-Almi-O-es2-1	35.1716	3074	3363.7
S2-w020-Almi-X-h1-1	65.4152	3740	3457
S2-w001-Barb-A-as2-1	45.9265	3311	3264.9
S2-w001-Barb-A-f2-1-is1	51.6752	3438	3482.1
S2-w001-Barb-A-f2-1	52.2463	3450	3487.6
S2-w002-Barb-A-f2-1-is1	49.6431	3393	3486.3
S2-w002-Barb-A-f2-1	52.2463	3450	3487.6
S2-w003-Barb-A-f2-1-is1	31.0488	2983	3344.5
S2-w003-Barb-A-f2-1	30.577	2973	3322
S2-w004-Barb-A-f2-1-is1	48.0565	3358	3297.8
S2-w004-Barb-A-f2-1	48.0696	3358	3267.9
S2-w006-Eva-A-as2-1	46.5693	3325	3376
S2-w006-Eva-A-f2-1	44.8988	3288	3274.4
S2-w006-Eva-I-fes2-1	34.9823	3070	3175.2
S2-w020-Eva-A-as2-1	40.3482	3188	3203.2
S2-w020-Eva-A-f2-1	44.1163	3271	3286.7
S2-w020-Eva-I-fes2-1	15.8978	2650	3000.6
S2-w020-Eva-O-es2-1	35.1508	3074	3380.2
S2-w021-Eva-A-as2-1	51.7142	3438	3621.6
S2-w021-Eva-A-f2-1	51.7633	3439	3468.1
S2-w021-Eva-I-fes2-1	51.6129	3436	3397.4
S2-w021-Eva-O-es2-1	67.3785	3783	3590.4
S2-w023-Eva-A-as2-1	23.1388	2809	3289.5
S2-w023-Eva-A-f2-1	23.2853	2813	3099.5
S2-w023-Eva-I-fes2-1	15.5836	2643	2864.1
S2-w023-Eva-O-es2-1	13.8819	2606	3057.8
S2-w038-Eva-A-f2-1	17.6243	2688	3023
S2-w038-Eva-I-es2-1	28.5031	2927	3080.9
S2-w038-Eva-O-es2-1	34.7028	3064	3236.3
S2-w006-Gabr-A-g2-1	57.5537	3566	3421.4
S2-w006-Gabr-A-g2-2	58.2803	3582	3467.6
S2-w006-Gabr-A-g2-3	44.0687	3270	3284
S2-w006-Gabr-A-g2-4	54.3218	3495	3394.2
S2-w006-Gabr-I-f2-1	42.3743	3233	3200
S2-w006-Gabr-O-f2-1	50.4732	3411	3365.6
S2-w006-Gabr-X-ges2-1	46.8707	3332	3296.4
S2-w007-Gabr-A-g2-1	3.3929	2375	3083.7
S2-w007-Gabr-A-g2-2	36.8553	3111	3288.2
S2-w007-Gabr-A-g2-3	51.1186	3425	3394.7
S2-w007-Gabr-A-g2-4	44.7401	3285	3368.2
S2-w007-Gabr-I-f2-1	27.8295	2912	3207.3
S2-w007-Gabr-O-f2-1	52.6874	3460	3532.3
S2-w007-Gabr-X-ges2-1	29.4221	2948	3198.5
S2-w020-Gabr-A-g2-1	31.3054	2989	3128.7
S2-w020-Gabr-A-g2-2	32.8462	3023	3188.8
S2-w020-Gabr-A-g2-3	32.9877	3026	3147.9
S2-w020-Gabr-A-g2-4	33.6568	3041	3174.6
S2-w020-Gabr-I-f2-1	22.6261	2798	3170.2
S2-w020-Gabr-O-f2-1	26.4407	2882	3325.4
S2-w020-Gabr-X-ges2-1	27.9312	2915	3171.4
S2-w021-Gabr-A-g2-1	39.8039	3176	3233
S2-w021-Gabr-A-g2-2	38.7051	3152	3370.2
S2-w021-Gabr-A-g2-3	42.3686	3233	3436.9
S2-w021-Gabr-A-g2-4	59.938	3619	3465.3
S2-w021-Gabr-I-f2-1	57.6377	3569	3514.6
S2-w021-Gabr-O-f2-1	54.6487	3503	3500.4
S2-w021-Gabr-X-ges2-1	35.6366	3084	3333.7
S2-w022-Gabr-A-g2-1	8.6709	2491	2959.9
S2-w022-Gabr-A-g2-2	35.6414	3084	3082
S2-w022-Gabr-A-g2-3	40.1076	3183	3173.6
S2-w022-Gabr-A-g2-4	43.1846	3251	3252
S2-w022-Gabr-I-f2-1	28.3944	2925	3123.4
S2-w022-Gabr-O-f2-1	55.3933	3520	3392.3
S2-w022-Gabr-X-ges2-1	33.7396	3043	3148.7
S2-w043-Made-A-a2-1	23.0493	2807	3230.6
S2-w043-Made-A-d2-1	46.066	3314	3316.6
S2-w043-Made-A-e3-1	20.2039	2744	3185.3
S2-w043-Made-A-es2-1	36.2069	3097	3234.3
S2-w043-Made-A-f2-1	29.6113	2952	3227.7
S2-w043-Made-E-d2-1	35.8214	3089	3194.1
S2-w043-Made-E-d2-2	34.1974	3053	3165
S2-w043-Made-I-a2-1	24.3233	2836	3215.4
S2-w043-Made-I-e2-1	25.8605	2869	3240.2
S2-w043-Made-I-f1-1	38.5034	3148	3236.2
S2-w043-Made-I-h2-1	36.732	3108	3293.7
S2-w043-Made-O-f2-1	28.7437	2933	3211
S2-w043-Made-X-a2-1	47.37	3343	3344.4
S2-w043-Made-X-g2-1	40.9605	3201	3280.1
S2-w043-Made-Y-d2-1	35.0437	3071	3266.3
S2-w040-Mari-A-a2-1	59.2549	3604	3417
S2-w040-Mari-A-b2-1	23.8792	2826	3236
S2-w040-Mari-A-c3-1	81.4167	4092	3615.3
S2-w040-Mari-A-e2-1	50.0546	3402	3373
S2-w040-Mari-A-f2-1	33.8588	3045	3227.1
S2-w040-Mari-A-fis2-1	44.7094	3284	3309.3
S2-w040-Mari-A-g2-1	35.9254	3091	3275.7
S2-w040-Mari-A-g2-2	46.3732	3321	3344.8
S2-w040-Mari-A-g2-6	36.8016	3110	3206.8
S2-w040-Mari-O-c1-1	31.5331	2994	3128.1
S2-w040-Mari-O-c2-1	38.7032	3152	3326.6
S2-w040-Mari-O-e2-1	45.2423	3296	3334.1
S2-w040-Mari-X-a2-1	52.0813	3446	3300.8
S2-w040-Mari-X-d2-1	38.9484	3157	3253.6
S2-w040-Mari-X-e2-1	41.2511	3208	3129.9
S2-w040-Mari-X-e2-2	45.6315	3304	3297.1
S2-w040-Mari-X-f2-1	50.2898	3407	3279.2
S2-w040-Mari-X-f2-2	37.8538	3133	3286.9
S2-w040-Mari-X-g2-1	46.4894	3323	3265.6
S2-w040-Mari-X-g2-2	33.3714	3035	3214.2
S2-w041-Mari-A-a2-1	28.5017	2927	3127.3
S2-w041-Mari-A-b2-1	31.8488	3001	3183.2
S2-w041-Mari-A-c3-1	48.608	3370	3315.4
S2-w041-Mari-A-c3-2	44.0197	3269	3305.9
S2-w041-Mari-A-d3-1	50	3401	3135.5
S2-w041-Mari-A-f2-1	29.0306	2939	3064.5
S2-w041-Mari-A-fis2-1	40.5182	3192	3195.3
S2-w041-Mari-A-g2-1	40.7096	3196	3244
S2-w041-Mari-A-g2-2	41.0387	3203	3217.3
S2-w041-Mari-A-g2-3	39.9527	3180	3137.1
S2-w041-Mari-A-g2-4	35.7881	3088	3131
S2-w041-Mari-A-g2-5	39.1435	3161	3160.8
S2-w041-Mari-A-g2-6	39.4	3167	3239.5
S2-w041-Mari-I-es2-2	28.2702	2922	3034.8
S2-w041-Mari-O-c1-1	27.3822	2903	3116.4
S2-w041-Mari-O-c2-1	30	2960	3207.6
S2-w041-Mari-O-e2-1	25.7195	2867	3040.3
S2-w041-Mari-X-a2-1	30.6502	2975	3179.6
S2-w041-Mari-X-d2-1	37.9077	3134	3083.1
S2-w041-Mari-X-e2-1	20.1325	2743	2960.5
S2-w041-Mari-X-e2-2	29.539	2950	3049.3
S2-w041-Mari-X-es2-1	20.5684	2753	3053.4
S2-w041-Mari-X-f2-2	18.8921	2716	2958.6
S2-w041-Mari-X-g2-2	32.1045	3007	3093.6
S2-w041-Mari-Y-d2-1	17.9397	2695	2946.1
S2-w037-Nori-A-a2-1	20.969	2762	3173.9
S2-w037-Nori-A-a2-2	16.654	2667	2948.4
S2-w037-Nori-A-b2-1	27.4401	2904	3238.9
S2-w037-Nori-A-b2-3	27.5549	2907	3218.3
S2-w037-Nori-A-c1-1	37.2445	3120	3198.3
S2-w037-Nori-A-c2-1	19.9092	2738	3066.2
S2-w037-Nori-A-c3-1	37.0174	3115	3368.9
S2-w037-Nori-A-c3-2	38.5314	3148	3297.6
S2-w037-Nori-A-c3-3	41.8622	3222	3291.5
S2-w037-Nori-A-d2-1	30.9614	2982	3064.4
S2-w037-Nori-A-d2-2	30.4315	2970	3027.7
S2-w037-Nori-A-d2-3	29.9773	2960	2985.1
S2-w037-Nori-A-e2-1	23.1643	2810	3077.1
S2-w037-Nori-A-e2-3	21.8017	2780	3062.3
S2-w037-Nori-A-e2-4	43.679	3262	3094.2
S2-w037-Nori-A-f2-1	27.8826	2914	3068.8
S2-w037-Nori-A-f2-3	22.3316	2792	3064
S2-w037-Nori-A-fis2-1	32.324	3012	3086.5
S2-w037-Nori-A-fis2-3	29.3717	2947	3085.9
S2-w037-Nori-A-g2-2	11.8092	2560	3045.9
S2-w037-Nori-A-g2-4	9.7653	2515	3107.9
S2-w037-Nori-A-h2-1	28.1897	2921	3122.2
S2-w037-Nori-I-e2-2	19.5307	2730	2917.6
S2-w037-Nori-O-c2-1	40.3482	3188	3207.6
S2-w037-Nori-X-a2-1	19.3793	2727	2948
S2-w037-Nori-X-cis2-1	22.1045	2787	3010.4
S2-w037-Nori-X-e2-1	18.5466	2708	2964.3
S2-w045-Nori-A-a2-1	59.5004	3610	3525.6
S2-w045-Nori-A-a2-2	61.3929	3652	3534.6
S2-w045-Nori-A-b2-2	65.7835	3748	3504.3
S2-w045-Nori-A-c3-1	42.6882	3240	3241.1
S2-w045-Nori-A-c3-2	42.165	3228	3221.8
S2-w045-Nori-A-d2-1	37.4589	3125	3246.3
S2-w045-Nori-A-d2-2	48.5238	3368	3313.3
S2-w045-Nori-A-e1-1	34.4436	3058	3293.6
S2-w045-Nori-A-e2-1	51.0977	3425	3372.4
S2-w045-Nori-A-e2-2	47.3126	3342	3157.3
S2-w045-Nori-A-e2-3	46.3285	3320	3278.7
S2-w045-Nori-A-e2-4	46.0257	3313	3332.1
S2-w045-Nori-A-f2-1	29.7502	2955	3214.8
S2-w045-Nori-A-f2-2	54.6556	3503	3457.5
S2-w045-Nori-A-f2-3	47.6154	3348	3380.3
S2-w045-Nori-A-fis2-1	38.2286	3142	3298.8
S2-w045-Nori-A-fis2-2	39.3641	3167	3334.3
S2-w045-Nori-A-fis2-3	29.1849	2942	3141.9
S2-w045-Nori-A-g2-1	43.9061	3267	3356
S2-w045-Nori-A-g2-2	40.5581	3193	3203
S2-w045-Nori-A-g2-3	46.9341	3333	3347.4
S2-w045-Nori-A-g2-4	49.8864	3398	3458.5
S2-w045-Nori-A-h2-1	33.3838	3035	3185.1
S2-w045-Nori-I-e2-1	46.3285	3320	3249.1
S2-w045-Nori-I-e2-2	50.4164	3410	3285
S2-w045-Nori-I-h1-1	17.184	2678	3135.9
S2-w045-Nori-O-c2-1	40.7267	3197	3325
S2-w045-Nori-O-g1-1	45.4201	3300	3314.4
S2-w045-Nori-O-ges2-1	41.2566	3208	3346.5
S2-w045-Nori-X-a2-1	60.2574	3627	3601.6
S2-w045-Nori-X-cis2-1	44.5117	3280	3273.7
S2-w046-Nori-A-a2-1	69.6442	3833	3518.2
S2-w046-Nori-A-a2-2	58.8948	3597	3478.4
S2-w046-Nori-A-b2-2	35.2006	3075	3294.1
S2-w046-Nori-A-b2-3	72.5965	3898	3655.1
S2-w046-Nori-A-c2-1	63.9667	3708	3686.9
S2-w046-Nori-A-c3-1	49.0537	3380	3539
S2-w046-Nori-A-c3-2	42.6192	3238	3250.6
S2-w046-Nori-A-c3-3	49.2808	3385	3465.3
S2-w046-Nori-A-d2-1	57.2294	3560	3582.3
S2-w046-Nori-A-d2-2	48.0696	3358	3321
S2-w046-Nori-A-d2-3	67.0704	3777	3677.1
S2-w046-Nori-A-e2-1	59.2733	3605	3558.1
S2-w046-Nori-A-e2-3	72.1423	3888	3697.2
S2-w046-Nori-A-e2-4	67.5246	3787	3608
S2-w046-Nori-A-f2-1	59.2733	3605	3497.6
S2-w046-Nori-A-f2-2	57.835	3573	3428.5
S2-w046-Nori-A-f2-3	60.7116	3637	3536.7
S2-w046-Nori-A-fis2-1	47.3883	3343	3382.6
S2-w046-Nori-A-fis2-2	64.1938	3713	3436.8
S2-w046-Nori-A-fis2-3	63.8153	3705	3600
S2-w046-Nori-A-g2-4	48.2967	3363	3407.5
S2-w046-Nori-A-h2-1	42.6949	3240	3331.1
S2-w046-Nori-I-e2-1	20.8933	2760	3229.6
S2-w046-Nori-I-e2-2	31.567	2995	3402.2
S2-w046-Nori-I-h1-1	29.296	2945	3307.9
S2-w046-Nori-O-c2-1	68.7358	3813	3677.4
S2-w046-Nori-O-g1-1	43.0734	3248	3348.3
S2-w046-Nori-O-ges2-1	53.8229	3485	3387.4
S2-w046-Nori-X-a2-1	63.2854	3693	3460.4
S2-w046-Nori-X-cis2-1	38.8342	3155	3246.2
S2-w046-Nori-X-g2-1	38.1529	3140	3218.5
S2-w029-Olym-A-b2-1	60.7161	3636	3440.5
S2-w029-Olym-A-c3-1	44.932	3289	3425.7
S2-w029-Olym-A-c3-2	42.6549	3239	3432.9
S2-w029-Olym-A-g2-1	47.1596	3338	3270.2
S2-w029-Olym-A-g3-1	40.4319	3190	3267.8
S2-w029-Olym-I-e2-1	41.4445	3212	3232.4
S2-w029-Olym-I-g2-1	7.7743	2471	3212.1
S2-w030-Olyd-A-b2-1	62.8359	3683	3402.6
S2-w030-Olyd-A-c3-1	43.9881	3268	3512.4
S2-w030-Olyd-A-c3-2	48.4758	3367	3384
S2-w030-Olyd-A-e2-1	57.7108	3570	3537.6
S2-w030-Olyd-A-es3-1	12.1155	2567	3171.2
S2-w030-Olyd-A-g2-1	40.5364	3192	3408.4
S2-w030-Olyd-I-g2-1	41.3491	3210	3254.3
S2-w031-Olym-A-b2-1	52.9047	3465	3387.2
S2-w031-Olym-A-g2-1	39.0883	3160	3419.3
S2-w038-Uebu-A-a2-1	41.9424	3223	3208
S2-w038-Uebu-A-a2-2	57.4831	3565	3273.1
S2-w038-Uebu-A-c3-1	41.4724	3213	3432.8
S2-w038-Uebu-A-d2-1	30.1623	2964	3132.9
S2-w038-Uebu-A-e2-1	39.5084	3169	3237.4
S2-w038-Uebu-A-f2-1	26.8271	2890	3308.6
S2-w038-Uebu-A-fis2-1	30.7667	2977	3211
S2-w038-Uebu-A-g-1	55.5839	3523	3364.6
S2-w038-Uebu-A-g2-2	7.7759	2471	2996.4
S2-w038-Uebu-A-h2-1	67.7966	3793	3476.6
S2-w038-Uebu-E-a2-1	20.06	2741	3166.6
S2-w038-Uebu-E-d2-1	7.6786	2469	3003.7
S2-w038-Uebu-E-e2-1	13.9535	2607	2956.4
S2-w038-Uebu-E-f2-1	20.9448	2761	3174.2
S2-w038-Uebu-E-fis2-1	29.5981	2951	3150.2
S2-w038-Uebu-E-g2-1	6.7476	2448	2981.5
S2-w038-Uebu-I-a2-1	12.5175	2576	3118.5
S2-w038-Uebu-I-d2-1	6.8429	2451	2987.3
S2-w038-Uebu-I-e2-1	13.9893	2608	3008.8
S2-w038-Uebu-I-f2-1	23.1325	2809	3170.3
S2-w038-Uebu-I-fis2-1	26.1797	2876	3116.7
S2-w038-Uebu-I-g-1	50	3400	3241.8
S2-w038-Uebu-I-g2-1	7.3826	2462	2918.4
S2-w038-Uebu-O-a2-1	53.2898	3473	3304.8
S2-w038-Uebu-O-d2-1	27.8094	2912	3180.9
S2-w038-Uebu-O-e2-1	33.7504	3043	3199.1
S2-w038-Uebu-O-f2-1	24.4818	2839	3164.1
S2-w038-Uebu-O-fis2-1	28.7901	2934	3243.3
S2-w038-Uebu-O-g2-1	35.8359	3089	3169.2
S2-w038-Uebu-U-a2-1	53.7274	3482	3241.8
S2-w038-Uebu-U-c2-1	33.914	3046	3102.7
S2-w038-Uebu-U-d2-1	49.3644	3386	3249.1
S2-w038-Uebu-U-e2-1	20.9321	2761	3082.6
S2-w038-Uebu-U-f2-1	24.7236	2844	3158.9
S2-w038-Uebu-U-fis2-1	28.9698	2937	3242.9
S2-w038-Uebu-U-g-1	68.3671	3805	3533.9
S2-w038-Uebu-U-g2-1	37.3444	3122	3110.2
S2-w006-Zerl-A-e2-1	47.8607	3353	3317.3
S2-w006-Zerl-A-f2-1	52.4432	3455	3428.4
S2-w006-Zerl-A-fis2-1	56.3749	3540	3394.8
S2-w006-Zerl-A-fis2-2	61.7966	3660	3458.7
S2-w006-Zerl-A-h2-1	66.6162	3767	3495.9
S2-w006-Zerl-O-g2-1	50.6259	3414	3432.3
S2-w007-Zerl-A-e2-1	48.5161	3368	3393.9
S2-w007-Zerl-A-e2-2	48.1433	3360	3450.5
S2-w007-Zerl-A-fis2-1	41.1819	3206	3392
S2-w007-Zerl-A-fis2-2	38.8984	3156	3377.7
S2-w007-Zerl-O-f2-1	51.2695	3428	3398.1
S2-w022-Zerl-A-e2-1	47.0153	3335	3290.7
S2-w022-Zerl-A-e2-2	48.907	3376	3264.7
S2-w022-Zerl-A-f2-1	34.2678	3054	3235.3
S2-w022-Zerl-A-fis2-1	41.2079	3207	3285.1
S2-w022-Zerl-A-fis2-2	37.6212	3128	3278.4
S2-w022-Zerl-O-f2-1	48.3036	3363	3298.2
S2-w037-Zerl-A-e2-2	40.7542	3197	3029.3
S2-w037-Zerl-A-f2-1	39.0207	3159	3103.2
S2-w037-Zerl-A-fis2-1	29.3677	2946	3095.6
S2-w037-Zerl-A-fis2-2	27.7191	2910	3132.6
S2-w038-Zerl-A-fis2-2	34.8477	3067	3209.2
S2-w042-Zerl-A-e2-1	38.7494	3153	3127.8
S2-w042-Zerl-A-f2-1	35.6262	3084	3278
S2-w042-Zerl-A-fis2-1	33.2122	3031	3103.8
S2-w042-Zerl-A-fis2-2	33.2122	3031	3138.3
S2-w042-Zerl-O-f2-1	23.7493	2823	3026.5
Durchschnitt aus Matlab	39.457	3169	3271.2
SD	13.9364	306.767	159.112
Test Mittelwert	39.457	3169	3271

## Sheet: Ten-Alle
Datei	PHE in %	FHE Hz	S-Centroid in Hz
T1-m025-Cani-A-a1-1	65.678	3051	2927.5
T1-m025-Cani-A-a1-2	69.3414	3110	2909.4
T1-m025-Cani-A-a1-3	64.8813	3039	2924.2
T1-m025-Cani-A-c1-1	60.9996	2976	2891
T1-m025-Cani-A-g1-1	65.5364	3049	2907
T1-m025-Cani-A-g1-2	66.285	3061	2939.2
T1-m025-Cani-A-g1-3	65.0383	3041	2895.1
T1-m025-Cani-I-g1-1	30.8115	2493	2685.4
T1-m025-Cani-O-d1-1	38.192	2612	2764.6
T1-m025-Cani-O-ges1-1	54.1312	2867	2894
T1-m025-Cani-X-a1-1	59.5895	2954	2893.1
T1-m025-Cani-X-e1-1	71.4081	3143	2945.4
T1-m004-Flor-A-g1-1	30.2097	2484	2616
T1-m004-Flor-E-es1-1	26.1577	2419	2512.3
T1-m004-Flor-E-fis1-1	27.3956	2439	2508
T1-m004-Flor-O-a1-1	45.8958	2735	2757.6
T1-m007-Flor-A-g1-1	29.4485	2472	2525.3
T1-m007-Flor-E-es1-1	15.6183	2250	2583.3
T1-m007-Flor-E-fis1-1	32.9528	2527	2591.4
T1-m007-Flor-O-a1-1	40.6709	2651	2638.3
T1-m008-Flor-A-g1-1	27.2785	2437	2640.1
T1-m008-Flor-E-es1-1	32.7655	2525	2592.9
T1-m008-Flor-E-fis1-1	41.2014	2660	2732.8
T1-m008-Flor-O-a1-1	42.9153	2687	2776.1
T1-m009-Flor-A-g1-1	36.8889	2590	2729.5
T1-m009-Flor-E-es1-1	37.4223	2599	2666.1
T1-m009-Flor-E-fis1-1	28.587	2458	2588.1
T1-m009-Flor-O-a1-1	42.1105	2674	2695.1
T1-m010-Flor-A-g1-1	47.3465	2758	2747.6
T1-m010-Flor-E-es1-1	27.0656	2433	2565.5
T1-m010-Flor-E-fis1-1	24.8699	2398	2587.2
T1-m010-Flor-O-a1-1	40.6332	2651	2700.4
T1-m011-Flor-A-g1-1	25.5109	2408	2471.6
T1-m011-Flor-E-es1-1	18.6751	2299	2428.3
T1-m011-Flor-E-fis1-1	20.7536	2332	2516.6
T1-m011-Flor-O-a1-1	21.5652	2345	2565.1
T1-m021-Flor-A-g1-1	52.865	2846	2899.3
T1-m021-Flor-E-es1-1	37.1314	2594	2555.6
T1-m021-Flor-E-fis1-1	33.6837	2539	2542.6
T1-m021-Flor-O-a1-1	53.3966	2855	2904.2
T1-m006-Lohe-A-fis1-1	34.4756	2552	2610.9
T1-m006-Lohe-E-cis1-1	23.0375	2369	2561.7
T1-m006-Lohe-I-a1-1	15.6765	2251	2598.1
T1-m006-Lohe-I-e1-1	24.2456	2388	2615.7
T1-m006-Lohe-O-a1-1	49.8439	2798	2812.7
T1-m006-Lohe-O-f1-1	49.948	2800	2824.2
T1-m006-Lohe-O-gis1-1	54.9734	2881	2857
T1-m006-Lohe-X-e1-1-is1	19.8751	2318	2584.2
T1-m006-Lohe-X-e1-1	20.7076	2332	2579.4
T1-m006-Lohe-Y-fis1-1	14.0436	2225	2523.7
T1-m011-Lohe-A-e1-1	67.0528	3073	2922.4
T1-m011-Lohe-A-fis1-1	59.7324	2956	2811.4
T1-m011-Lohe-E-cis1-1	56.0923	2898	2722.7
T1-m011-Lohe-I-a1-1	37.8041	2605	2690
T1-m011-Lohe-I-e1-1	49.7462	2797	2622.7
T1-m011-Lohe-O-a1-1	46.8417	2750	2761.3
T1-m011-Lohe-O-f1-1	54.6554	2875	2863.4
T1-m011-Lohe-O-gis1-1	44.1876	2707	2781.5
T1-m011-Lohe-X-e1-1	52.8146	2845	2671.7
T1-m011-Lohe-Y-fis1-1	55.9875	2897	2739.6
T1-m012-Lohe-A-e1-1	35.6895	2571	2605.2
T1-m012-Lohe-A-fis1-1	28.6669	2459	2649.6
T1-m012-Lohe-E-cis1-1	26.6247	2426	2583.7
T1-m012-Lohe-I-a1-1	21.8336	2349	2552.5
T1-m012-Lohe-I-e1-1	25.9838	2416	2554.4
T1-m012-Lohe-O-a1-1	50.1714	2803	2704.2
T1-m012-Lohe-O-f1-1	38.9821	2624	2654
T1-m012-Lohe-O-gis1-1	41.5855	2666	2684.8
T1-m012-Lohe-X-e1-1	21.6981	2347	2547.5
T1-m012-Lohe-Y-fis1-1	19.9305	2319	2507.1
T1-m030-Lohe-A-e1-1	62.9742	3008	2988.4
T1-m030-Lohe-A-fis1-1	54.8686	2878	2973.4
T1-m030-Lohe-E-cis1-1	37.414	2599	2704.3
T1-m030-Lohe-I-a1-1	46.2667	2741	2836.4
T1-m030-Lohe-I-e1-1	49.4514	2792	2755.7
T1-m030-Lohe-O-a1-1	52.5355	2841	2931.6
T1-m030-Lohe-O-f1-1	72.7806	3166	3097.6
T1-m030-Lohe-O-gis1-1	65.9259	3056	3019.5
T1-m030-Lohe-X-e1-1	63.7622	3021	2830.4
T1-m030-Lohe-Y-fis1-1	65.3326	3046	2849.6
T1-m004-Pars-A-e1-1	46.278	2741	2688.5
T1-m004-Pars-A-f1-1	50.8845	2815	2783.3
T1-m004-Pars-A-g1-1	44.8032	2717	2675.9
T1-m004-Pars-I-b-1	28.9282	2463	2498.3
T1-m004-Pars-I-c1-1	21.7319	2348	2433.4
T1-m004-Pars-I-es1-1	24.4537	2392	2503.9
T1-m004-Pars-I-g1-1	26.1504	2419	2465.2
T1-m012-Rodo-A-as-1	42.6642	2683	2656.4
T1-m012-Rodo-A-b1-1	51.6225	2826	2750.4
T1-m012-Rodo-A-c1-1	41.9026	2671	2712.4
T1-m012-Rodo-A-cis1-1	41.9045	2671	2733.3
T1-m012-Rodo-A-e1-1	32.6116	2522	2588.6
T1-m012-Rodo-A-es1-1	40.0264	2641	2694.2
T1-m012-Rodo-A-es1-3	48.283	2773	2708.3
T1-m012-Rodo-A-fes1-1	41.6053	2666	2669.1
T1-m012-Rodo-A-g1-2	50.3367	2806	2707.4
T1-m012-Rodo-A-g1-3	29.23	2468	2586.7
T1-m012-Rodo-A-g1-4	42.2118	2676	2681.9
T1-m012-Rodo-A-g1-5	33.0891	2530	2608.4
T1-m012-Rodo-A-ges1-1	47.8225	2766	2787.3
T1-m012-Rodo-I-as1-1	14.8406	2238	2510.8
T1-m012-Rodo-I-c1-1	37.1841	2595	2603.6
T1-m012-Rodo-I-es1-1	32.4003	2519	2590.1
T1-m012-Rodo-I-fes1-1	26.6165	2426	2552.1
T1-m012-Rodo-I-g-1	43.9837	2704	2666.9
T1-m012-Rodo-I-g1-1	7.8931	2126	2438.5
T1-m012-Rodo-I-g1-2	26.4577	2424	2566
T1-m012-Rodo-O-a1-1	51.7709	2829	2776.7
T1-m012-Rodo-O-f1-1	39.4495	2632	2727.2
T1-m012-Rodo-O-f1-2	42.2477	2677	2717.4
T1-m012-Rodo-O-g1-1	51.6988	2828	2748.6
T1-m012-Rodo-O-g1-2	49.43	2791	2743.8
T1-m012-Rodo-X-a1-1	38.3632	2614	2564.9
T1-m012-Rodo-X-a1-2	34.0251	2545	2555.2
T1-m012-Rodo-X-a1-3	35.77	2573	2545.5
T1-m012-Rodo-X-a1-4	40.3182	2645	2594.6
T1-m012-Rodo-X-as1-2	37.9324	2607	2623.3
T1-m012-Rodo-X-b1-1	26.9231	2431	2537
T1-m012-Rodo-X-b1-3	27.1211	2434	2589.2
T1-m012-Rodo-X-es1-1	44.032	2705	2663
T1-m012-Rodo-X-g1-1	31.2225	2500	2577.5
T1-m012-Rodo-X-g1-2	29.6778	2475	2501.4
T1-m012-Rodo-X-g1-3	31.3928	2502	2508.1
T1-m012-Rodo-X-g1-4	32.736	2524	2591.4
T1-m025-Rodo-A-as-1	55.0751	2882	2859
T1-m025-Rodo-A-b1-1	64.6866	3036	2954.8
T1-m025-Rodo-A-e1-1	39.3314	2630	2799.2
T1-m025-Rodo-A-es1-1	62.6454	3003	2922.5
T1-m025-Rodo-A-es1-2	23.3393	2374	2708.7
T1-m025-Rodo-A-g1-2	53.2778	2853	2804.5
T1-m025-Rodo-A-g1-3	61.0747	2978	2919.7
T1-m025-Rodo-A-g1-4	64.6047	3034	2938.7
T1-m025-Rodo-A-g1-5	36.0221	2577	2760.6
T1-m025-Rodo-A-ges1-1	54.7751	2877	2842.1
T1-m025-Rodo-A-h-1	61.4658	2984	2910.4
T1-m025-Rodo-I-a1-1	16.1578	2259	2596.8
T1-m025-Rodo-I-as1-1	28.7954	2461	2671.7
T1-m025-Rodo-I-c1-1	16.5471	2265	2498.6
T1-m025-Rodo-I-fes1-1	29.0311	2465	2610.7
T1-m025-Rodo-I-g-1	38.8459	2622	2764.7
T1-m025-Rodo-I-g1-1	18.7744	2301	2633
T1-m025-Rodo-I-g1-2	20.4623	2328	2615.9
T1-m025-Rodo-O-a1-1	59.8439	2958	2915.1
T1-m025-Rodo-O-f1-1	60.6441	2971	2904.6
T1-m025-Rodo-O-g1-1	45.0512	2721	2813.8
T1-m025-Rodo-O-g1-2	44.8	2717	2839.5
T1-m025-Rodo-X-a1-1	16.7454	2268	2617.1
T1-m025-Rodo-X-a1-3	25.7692	2412	2738.5
T1-m025-Rodo-X-as1-2	27.6829	2443	2702.1
T1-m025-Rodo-X-b1-1	48.4817	2776	2815
T1-m025-Rodo-X-b1-3	28.9121	2463	2700.9
T1-m025-Rodo-X-g1-1	58.1952	2932	2766.6
T1-m025-Rodo-X-g1-2	28.3602	2454	2604.5
T1-m025-Rodo-X-g1-3	62.2222	2996	2791.6
T1-m036-Rodo-A-as-1	25.8032	2413	2477.5
T1-m036-Rodo-A-b1-1	48.5752	2778	2730.3
T1-m036-Rodo-A-e1-1	47.5862	2762	2755
T1-m036-Rodo-A-es1-1	49.4668	2792	2709.8
T1-m036-Rodo-A-es1-2	41.7178	2668	2713.3
T1-m036-Rodo-A-f1-1	48.5952	2778	2703.3
T1-m036-Rodo-A-fes1-1	49.1148	2786	2746.4
T1-m036-Rodo-A-g1-1	45.0572	2722	2718.9
T1-m036-Rodo-A-g1-2	44.589	2714	2729.1
T1-m036-Rodo-A-g1-3	43.446	2695	2683.9
T1-m036-Rodo-A-g1-4	49.202	2788	2695.1
T1-m036-Rodo-A-ges1-1	38.1746	2611	2689.7
T1-m036-Rodo-A-h-1	46.1697	2739	2716.2
T1-m036-Rodo-I-as1-1	34.854	2558	2554
T1-m036-Rodo-I-c1-1	20.5451	2329	2311.8
T1-m036-Rodo-I-d1-1	40.8481	2654	2608.4
T1-m036-Rodo-I-f1-1	36.9369	2592	2597.7
T1-m036-Rodo-I-g-1	20.3435	2326	2452.7
T1-m036-Rodo-I-g1-1	27.0355	2433	2508
T1-m036-Rodo-I-g1-2	36.2045	2580	2593.3
T1-m036-Rodo-O-a1-1	37.4763	2600	2621.2
T1-m036-Rodo-O-f1-2	44.9114	2719	2768.9
T1-m036-Rodo-O-g1-1	53.027	2849	2765.1
T1-m036-Rodo-O-g1-2	50.048	2802	2795.5
T1-m036-Rodo-X-a1-1	33.259	2532	2538.8
T1-m036-Rodo-X-a1-2	33.9363	2543	2569.9
T1-m036-Rodo-X-a1-3	37.5501	2601	2618.2
T1-m036-Rodo-X-as1-1	32.2741	2517	2524.2
T1-m036-Rodo-X-as1-2	36.5723	2585	2565
T1-m036-Rodo-X-b1-1	43.0734	2689	2666.2
T1-m036-Rodo-X-b1-2	42.1032	2674	2635.9
T1-m036-Rodo-X-b1-3	45.6714	2731	2660.7
T1-m036-Rodo-X-es1-1	33.5616	2537	2593.5
T1-m036-Rodo-X-g1-1	49.325	2790	2672.2
T1-m036-Rodo-X-g1-2	48.7213	2780	2720.9
T1-m036-Rodo-X-g1-3	31.3072	2501	2505.1
T2-m037-Chap-A-a-1	61.8106	2990	2859.3
T2-m037-Chap-A-b-1	60.877	2975	2894.2
T2-m037-Chap-A-c1-1	49.8439	2798	2754.1
T2-m037-Chap-A-c2-1	51.1274	2818	2823.3
T2-m037-Chap-A-d1-1	54.2589	2869	2827.9
T2-m037-Chap-A-d2-1	61.7097	2988	2913.4
T2-m037-Chap-A-es1-1	57.4402	2920	2789.9
T2-m037-Chap-A-f1-1	54.0062	2865	2757.4
T2-m037-Chap-A-f1-2	57.8363	2926	2819.7
T2-m037-Chap-E-a1-1	60.7609	2973	2885
T2-m037-Chap-E-b-1	49.654	2795	2745.2
T2-m037-Chap-E-f1-1	58.3658	2934	2864.8
T2-m037-Chap-E-fis1-1	45.8415	2734	2783.2
T2-m037-Chap-E-g1-1	59.6091	2954	2881.6
T2-m037-Chap-O-g1-1	53.15	2851	2871
T2-m037-Chap-X-e1-1	35.9161	2575	2705
T2-m037-Chap-Y-g1-1	48.3968	2775	2825.9
T2-m019-Erne-A-as1-1	57.5442	2922	2923.5
T2-m019-Erne-A-as1-3	63.4755	3017	2959
T2-m019-Erne-A-b1-1	62.8512	3007	3027.2
T2-m019-Erne-A-b1-3	58.0645	2930	2942
T2-m019-Erne-A-c1-1	63.7877	3022	3001.9
T2-m019-Erne-A-e1-1	59.6254	2955	2930.5
T2-m019-Erne-A-e1-2	61.3944	2983	2975.2
T2-m019-Erne-A-es1-1	66.3892	3063	2977
T2-m019-Erne-A-es1-2	63.4755	3017	3009.9
T2-m019-Erne-A-f1-1	62.0187	2993	2940.5
T2-m019-Erne-A-f1-2	58.1686	2932	2951.3
T2-m019-Erne-A-fes1-1	68.9906	3105	3002.3
T2-m019-Erne-A-g1-1	61.6025	2987	2960.3
T2-m019-Erne-A-g1-3	56.3996	2903	2925.4
T2-m019-Erne-I-as1-1	53.486	2857	2879.1
T2-m019-Erne-I-e1-1	43.9888	2704	2786.9
T2-m019-Erne-I-es1-1	51.6129	2827	2885.8
T2-m019-Erne-I-f1-1	49.6358	2795	2795.7
T2-m019-Erne-U-c1-1	68.5744	3098	3113.1
T2-m019-Erne-X-d1-1	53.7981	2862	2855.5
T2-m020-Erne-A-as-1	36.2123	2580	2655.2
T2-m020-Erne-A-as1-2	37.1488	2595	2592.8
T2-m020-Erne-A-as1-3	32.7784	2525	2636.5
T2-m020-Erne-A-b1-1	28.512	2457	2635.3
T2-m020-Erne-A-b1-2	27.0552	2433	2577.7
T2-m020-Erne-A-b1-3	26.5349	2425	2655.3
T2-m020-Erne-A-c1-1	40.6868	2652	2662.1
T2-m020-Erne-A-e1-2	33.7149	2540	2620
T2-m020-Erne-A-e1-3	31.3215	2502	2592.9
T2-m020-Erne-A-es1-2	51.6129	2827	2813.7
T2-m020-Erne-A-es1-3	35.796	2573	2663.6
T2-m020-Erne-A-f1-1	36.7326	2588	2702.3
T2-m020-Erne-A-f1-2	34.2352	2548	2703.8
T2-m020-Erne-A-fes1-1	38.5016	2617	2688.4
T2-m020-Erne-A-fis1-1	39.5421	2633	2686.4
T2-m020-Erne-A-fis1-2	39.1259	2627	2654.5
T2-m020-Erne-A-g1-1	30.1769	2483	2684.1
T2-m020-Erne-A-g1-2	44.8491	2718	2763.4
T2-m020-Erne-A-g1-3	37.9813	2608	2670.1
T2-m020-Erne-A-g1-4	42.2477	2677	2699.3
T2-m020-Erne-A-g1-5	43.3923	2695	2766
T2-m020-Erne-I-as1-1	27.7836	2445	2488
T2-m020-Erne-I-es1-1	20.4995	2328	2631.4
T2-m020-Erne-I-f1-1	22.9969	2368	2654
T2-m020-Erne-O-ges1-1	38.2934	2613	2711.3
T2-m020-Erne-U-c1-1	44.9532	2720	2827
T2-m020-Erne-X-d1-1	36.4204	2583	2602
T2-m020-Erne-X-es1-1	43.2882	2693	2664.2
T2-m040-Erne-A-as1-3	63.6837	3020	2973.3
T2-m040-Erne-A-b1-1	62.2268	2997	2926.7
T2-m040-Erne-A-b1-3	57.3361	2918	2920.3
T2-m040-Erne-A-c1-1	44.3288	2710	2797
T2-m040-Erne-A-e1-1	55.1509	2883	2923.1
T2-m040-Erne-A-e1-2	63.4755	3017	2951.6
T2-m040-Erne-A-es1-1	50.4014	2807	2803.5
T2-m040-Erne-A-es1-2	57.6483	2923	2896.2
T2-m040-Erne-A-f1-2	56.9199	2912	2963.3
T2-m040-Erne-A-g1-1	54.0062	2865	2958.5
T2-m040-Erne-A-g1-3	54.9428	2880	2957.4
T2-m040-Erne-I-as1-1	43.0801	2690	2757.3
T2-m040-Erne-I-es1-1	32.0499	2513	2621.1
T2-m040-Erne-I-f1-1	47.3465	2758	2739.9
T2-m040-Erne-U-c1-1	42.832	2686	2762.1
T2-m040-Erne-X-es1-1	38.7097	2620	2713.8
T2-m040-Erne-X-es1-2	47.7627	2765	2794.8
T2-m041-Erne-A-as-1	48.9074	2783	2844.3
T2-m041-Erne-A-as1-3	52.1332	2835	2814.4
T2-m041-Erne-A-b1-3	55.4631	2888	2907.8
T2-m041-Erne-A-c1-1	55.6712	2892	2937
T2-m041-Erne-A-e1-1	58.5848	2938	2977.3
T2-m041-Erne-A-e1-3	63.731	3021	2966.6
T2-m041-Erne-A-es1-1	59.4173	2952	2950
T2-m041-Erne-A-es1-2	48.5952	2778	2830.8
T2-m041-Erne-A-es1-3	79.3965	3272	3034.2
T2-m041-Erne-A-f1-2	55.5671	2890	2898.8
T2-m041-Erne-A-fes1-1	61.4984	2985	2962.7
T2-m041-Erne-A-fis1-1	64.7242	3037	2964.4
T2-m041-Erne-A-fis1-2	60.8741	2975	2931.9
T2-m041-Erne-A-g1-1	56.7118	2908	2860.3
T2-m041-Erne-A-g1-2	57.3361	2918	2915.9
T2-m041-Erne-A-g1-5	55.7752	2893	2880.8
T2-m041-Erne-A-g1-6	59.4173	2952	2940.2
T2-m041-Erne-A-g1-7	60.3538	2967	2926.6
T2-m041-Erne-I-as1-1	38.5016	2617	2666.2
T2-m041-Erne-I-es1-1	42.872	2687	2654.2
T2-m041-Erne-I-f1-1	46.2019	2740	2705.6
T2-m041-Erne-O-ges1-1	54.4225	2872	2866.3
T2-m041-Erne-U-c1-1	46.9303	2752	2812.1
T2-m041-Erne-X-es1-2	34.2352	2548	2631.9
T2-m012-Otta-X-g1-1	44.5736	2713	2636.2
T2-m012-Otta-X-g1-2	45.3386	2726	2634.4
T2-m015-Otta-O-d1-1	37.8307	2606	2731
T2-m015-Otta-O-f1-1	46.6667	2747	2780.4
T2-m015-Otta-X-g1-1	54.8763	2879	2794.4
T2-m015-Otta-X-g1-2	6.9942	2112	2650.8
T2-m017-Otta-O-d1-1	58.1218	2931	2809.3
T2-m017-Otta-O-f1-1	63.6837	3020	2836.1
T2-m017-Otta-X-g1-1	51.8392	2830	2722.9
T2-m017-Otta-X-g1-2	43.3486	2694	2731.5
T2-m017-Otta-X-g1-3	42.8774	2687	2670.6
T2-m022-Otta-O-d1-1	48.8286	2782	2796
T2-m022-Otta-O-f1-1	47.1845	2756	2787.1
T2-m022-Otta-X-g1-1	25.1821	2403	2637.5
T2-m022-Otta-X-g1-2	48.4912	2777	2775
T2-m028-Otta-O-f1-1	47.1644	2755	2802.5
T2-m028-Otta-X-g1-1	58.4626	2936	2802.6
T2-m028-Otta-X-g1-2	43.3785	2695	2725.7
T2-m028-Otta-X-g1-3	31.0473	2497	2718.5
T2-m031-Otta-O-d1-1	60.5345	2969	2856.9
T2-m031-Otta-X-g1-1	51.7366	2828	2811.7
T2-m031-Otta-X-g1-2	50.2167	2804	2806
T2-m033-Otta-O-d1-1	79.566	3274	3001.8
T2-m033-Otta-O-f1-1	70.0946	3122	3025
T2-m033-Otta-X-g1-1	52.7366	2844	2775.9
T2-m033-Otta-X-g1-2	44.1646	2707	2745.6
T2-m033-Otta-X-g1-3	22.8859	2366	2639.1
T2-m034-Otta-O-d1-1	45.908	2735	2795.4
T2-m034-Otta-O-f1-1	56.7118	2908	2953.9
T2-m034-Otta-X-g1-1	51.2864	2821	2799.1
T2-m034-Otta-X-g1-2	46.3657	2743	2792.6
T2-m034-Otta-X-g1-3	51.2115	2820	2807.5
T2-m022-Rina-A-f1-1	39.7368	2636	2788.9
T2-m022-Rina-A-g1-1	65.0278	3041	2904.3
T2-m022-Rina-A-g1-2	50.3036	2806	2818
T2-m022-Rina-O-f1-1	55.6712	2892	2855.2
T2-m022-Rina-X-f1-1	41.7765	2669	2743.1
T2-m022-Rina-X-g1-1	50.9661	2816	2795.1
T2-m029-Rina-A-f1-1	56.6422	2907	2833.2
T2-m029-Rina-A-g1-1	58.3581	2934	2908.1
T2-m029-Rina-A-g1-2	50.9193	2816	2795.7
T2-m029-Rina-O-f1-1	49.165	2787	2767.8
T2-m029-Rina-X-f1-1	42.1702	2675	2705
T2-m028-Steu-A-f1-1	50.7557	2812	2843.3
T2-m028-Steu-A-g1-1	57.2747	2917	2947.8
T2-m028-Steu-A-g1-2	57.6271	2923	2871.7
T2-m028-Steu-I-g1-1	56.6304	2907	2789
T2-m028-Steu-I-g1-2	44.1278	2706	2759.6
T2-m032-Steu-A-f1-2	53.7359	2861	2848
T2-m032-Steu-A-g1-1	61.0188	2977	2990.5
T2-m032-Steu-A-g1-2	49.2143	2788	2951.1
T2-m032-Steu-I-g1-1	50.2944	2805	2797
T2-m032-Steu-I-g1-2	45.9883	2737	2872.5
T2-m032-Steu-O-e1-1	39.097	2626	2733.6
T2-m035-Steu-A-f1-1	50.599	2810	2775.9
T2-m035-Steu-A-f1-2	49.631	2795	2814.7
T2-m035-Steu-A-g1-1	53.8641	2862	2833.7
T2-m035-Steu-A-g1-2	54.8938	2879	2817.2
T2-m035-Steu-I-g1-1	27.1845	2435	2548
T2-m035-Steu-I-g1-2	45.9487	2736	2639.3
T2-m035-Steu-O-e1-1	53.7379	2861	2895.5
T2-m014-Tami-A-g1-1	44.464	2712	2713.5
T2-m014-Tami-E-g1-1	33.7607	2541	2627.2
T2-m014-Tami-I-a1-1	46.5358	2745	2702.7
T2-m014-Tami-I-fis1-1	22.1644	2355	2631.4
T2-m014-Tami-I-g1-1	31.8146	2510	2586.7
T2-m014-Tami-I-g1-2	33.6842	2539	2645.6
T2-m015-Tami-A-g1-1	47.8571	2766	2889.3
T2-m015-Tami-E-g1-1	26.0676	2417	2652.4
T2-m015-Tami-I-a1-1	18.3018	2293	2638
T2-m015-Tami-I-fis1-1	56.7821	2909	2763.1
T2-m015-Tami-I-g1-1	44.9072	2719	2698.3
T2-m015-Tami-I-g1-2	47.2096	2756	2703.1
T2-m017-Tami-A-g1-1	65.4174	3047	2941.1
T2-m017-Tami-E-g1-1	33.7626	2540	2680.4
T2-m017-Tami-I-a1-1	51.1041	2818	2855.3
T2-m017-Tami-I-fis1-1	57.1519	2915	2825.2
T2-m017-Tami-I-g1-1	42.7292	2684	2790.6
T2-m017-Tami-I-g1-2	31.3062	2501	2716.3
T2-m018-Tami-A-g1-1	29.8403	2478	2545.3
T2-m018-Tami-E-g1-1	9.2866	2149	2458.6
T2-m018-Tami-I-a1-1	14.9611	2240	2484.8
T2-m018-Tami-I-fis1-1	25.6318	2410	2531.2
T2-m018-Tami-I-g1-1	18.8759	2302	2503.3
T2-m018-Tami-I-g1-2	27.3574	2438	2508.1
T2-m028-Tami-A-g1-1	57.0015	2912	2894.3
T2-m028-Tami-E-g1-1	44.3778	2711	2648.9
T2-m028-Tami-I-a1-1	23.0467	2369	2725.6
T2-m028-Tami-I-fis1-1	33.3123	2533	2630.9
T2-m028-Tami-I-g1-1	35.8641	2574	2665.2
T2-m028-Tami-I-g1-2	35.6033	2570	2648.3
T2-m034-Tami-E-g1-1	40.5925	2650	2681
T2-m034-Tami-I-a1-1	30.9757	2496	2597
Durchschnitt aus Matlab	44.0524	2705	2739.6
SD	13.8024	221.044	142.816
Test-Durchschnitt	44.0524	2705.37	2739.65

## Sheet: Ten-dram
Datei	PHE in %	FHE in Hz	S-Centroid in Hz
T1-m025-Cani-A-a1-1	65.678	3051	2927.5
T1-m025-Cani-A-a1-2	69.3414	3110	2909.4
T1-m025-Cani-A-a1-3	64.8813	3039	2924.2
T1-m025-Cani-A-c1-1	60.9996	2976	2891
T1-m025-Cani-A-g1-1	65.5364	3049	2907
T1-m025-Cani-A-g1-2	66.285	3061	2939.2
T1-m025-Cani-A-g1-3	65.0383	3041	2895.1
T1-m025-Cani-I-g1-1	30.8115	2493	2685.4
T1-m025-Cani-O-d1-1	38.192	2612	2764.6
T1-m025-Cani-O-ges1-1	54.1312	2867	2894
T1-m025-Cani-X-a1-1	59.5895	2954	2893.1
T1-m025-Cani-X-e1-1	71.4081	3143	2945.4
T1-m004-Flor-A-g1-1	30.2097	2484	2616
T1-m004-Flor-E-es1-1	26.1577	2419	2512.3
T1-m004-Flor-E-fis1-1	27.3956	2439	2508
T1-m004-Flor-O-a1-1	45.8958	2735	2757.6
T1-m007-Flor-A-g1-1	29.4485	2472	2525.3
T1-m007-Flor-E-es1-1	15.6183	2250	2583.3
T1-m007-Flor-E-fis1-1	32.9528	2527	2591.4
T1-m007-Flor-O-a1-1	40.6709	2651	2638.3
T1-m008-Flor-A-g1-1	27.2785	2437	2640.1
T1-m008-Flor-E-es1-1	32.7655	2525	2592.9
T1-m008-Flor-E-fis1-1	41.2014	2660	2732.8
T1-m008-Flor-O-a1-1	42.9153	2687	2776.1
T1-m009-Flor-A-g1-1	36.8889	2590	2729.5
T1-m009-Flor-E-es1-1	37.4223	2599	2666.1
T1-m009-Flor-E-fis1-1	28.587	2458	2588.1
T1-m009-Flor-O-a1-1	42.1105	2674	2695.1
T1-m010-Flor-A-g1-1	47.3465	2758	2747.6
T1-m010-Flor-E-es1-1	27.0656	2433	2565.5
T1-m010-Flor-E-fis1-1	24.8699	2398	2587.2
T1-m010-Flor-O-a1-1	40.6332	2651	2700.4
T1-m011-Flor-A-g1-1	25.5109	2408	2471.6
T1-m011-Flor-E-es1-1	18.6751	2299	2428.3
T1-m011-Flor-E-fis1-1	20.7536	2332	2516.6
T1-m011-Flor-O-a1-1	21.5652	2345	2565.1
T1-m021-Flor-A-g1-1	52.865	2846	2899.3
T1-m021-Flor-E-es1-1	37.1314	2594	2555.6
T1-m021-Flor-E-fis1-1	33.6837	2539	2542.6
T1-m021-Flor-O-a1-1	53.3966	2855	2904.2
T1-m006-Lohe-A-fis1-1	34.4756	2552	2610.9
T1-m006-Lohe-E-cis1-1	23.0375	2369	2561.7
T1-m006-Lohe-I-a1-1	15.6765	2251	2598.1
T1-m006-Lohe-I-e1-1	24.2456	2388	2615.7
T1-m006-Lohe-O-a1-1	49.8439	2798	2812.7
T1-m006-Lohe-O-f1-1	49.948	2800	2824.2
T1-m006-Lohe-O-gis1-1	54.9734	2881	2857
T1-m006-Lohe-X-e1-1-is1	19.8751	2318	2584.2
T1-m006-Lohe-X-e1-1	20.7076	2332	2579.4
T1-m006-Lohe-Y-fis1-1	14.0436	2225	2523.7
T1-m011-Lohe-A-e1-1	67.0528	3073	2922.4
T1-m011-Lohe-A-fis1-1	59.7324	2956	2811.4
T1-m011-Lohe-E-cis1-1	56.0923	2898	2722.7
T1-m011-Lohe-I-a1-1	37.8041	2605	2690
T1-m011-Lohe-I-e1-1	49.7462	2797	2622.7
T1-m011-Lohe-O-a1-1	46.8417	2750	2761.3
T1-m011-Lohe-O-f1-1	54.6554	2875	2863.4
T1-m011-Lohe-O-gis1-1	44.1876	2707	2781.5
T1-m011-Lohe-X-e1-1	52.8146	2845	2671.7
T1-m011-Lohe-Y-fis1-1	55.9875	2897	2739.6
T1-m012-Lohe-A-e1-1	35.6895	2571	2605.2
T1-m012-Lohe-A-fis1-1	28.6669	2459	2649.6
T1-m012-Lohe-E-cis1-1	26.6247	2426	2583.7
T1-m012-Lohe-I-a1-1	21.8336	2349	2552.5
T1-m012-Lohe-I-e1-1	25.9838	2416	2554.4
T1-m012-Lohe-O-a1-1	50.1714	2803	2704.2
T1-m012-Lohe-O-f1-1	38.9821	2624	2654
T1-m012-Lohe-O-gis1-1	41.5855	2666	2684.8
T1-m012-Lohe-X-e1-1	21.6981	2347	2547.5
T1-m012-Lohe-Y-fis1-1	19.9305	2319	2507.1
T1-m030-Lohe-A-e1-1	62.9742	3008	2988.4
T1-m030-Lohe-A-fis1-1	54.8686	2878	2973.4
T1-m030-Lohe-E-cis1-1	37.414	2599	2704.3
T1-m030-Lohe-I-a1-1	46.2667	2741	2836.4
T1-m030-Lohe-I-e1-1	49.4514	2792	2755.7
T1-m030-Lohe-O-a1-1	52.5355	2841	2931.6
T1-m030-Lohe-O-f1-1	72.7806	3166	3097.6
T1-m030-Lohe-O-gis1-1	65.9259	3056	3019.5
T1-m030-Lohe-X-e1-1	63.7622	3021	2830.4
T1-m030-Lohe-Y-fis1-1	65.3326	3046	2849.6
T1-m004-Pars-A-e1-1	46.278	2741	2688.5
T1-m004-Pars-A-f1-1	50.8845	2815	2783.3
T1-m004-Pars-A-g1-1	44.8032	2717	2675.9
T1-m004-Pars-I-b-1	28.9282	2463	2498.3
T1-m004-Pars-I-c1-1	21.7319	2348	2433.4
T1-m004-Pars-I-es1-1	24.4537	2392	2503.9
T1-m004-Pars-I-g1-1	26.1504	2419	2465.2
T1-m012-Rodo-A-as-1	42.6642	2683	2656.4
T1-m012-Rodo-A-b1-1	51.6225	2826	2750.4
T1-m012-Rodo-A-c1-1	41.9026	2671	2712.4
T1-m012-Rodo-A-cis1-1	41.9045	2671	2733.3
T1-m012-Rodo-A-e1-1	32.6116	2522	2588.6
T1-m012-Rodo-A-es1-1	40.0264	2641	2694.2
T1-m012-Rodo-A-es1-3	48.283	2773	2708.3
T1-m012-Rodo-A-fes1-1	41.6053	2666	2669.1
T1-m012-Rodo-A-g1-2	50.3367	2806	2707.4
T1-m012-Rodo-A-g1-3	29.23	2468	2586.7
T1-m012-Rodo-A-g1-4	42.2118	2676	2681.9
T1-m012-Rodo-A-g1-5	33.0891	2530	2608.4
T1-m012-Rodo-A-ges1-1	47.8225	2766	2787.3
T1-m012-Rodo-I-as1-1	14.8406	2238	2510.8
T1-m012-Rodo-I-c1-1	37.1841	2595	2603.6
T1-m012-Rodo-I-es1-1	32.4003	2519	2590.1
T1-m012-Rodo-I-fes1-1	26.6165	2426	2552.1
T1-m012-Rodo-I-g-1	43.9837	2704	2666.9
T1-m012-Rodo-I-g1-1	7.8931	2126	2438.5
T1-m012-Rodo-I-g1-2	26.4577	2424	2566
T1-m012-Rodo-O-a1-1	51.7709	2829	2776.7
T1-m012-Rodo-O-f1-1	39.4495	2632	2727.2
T1-m012-Rodo-O-f1-2	42.2477	2677	2717.4
T1-m012-Rodo-O-g1-1	51.6988	2828	2748.6
T1-m012-Rodo-O-g1-2	49.43	2791	2743.8
T1-m012-Rodo-X-a1-1	38.3632	2614	2564.9
T1-m012-Rodo-X-a1-2	34.0251	2545	2555.2
T1-m012-Rodo-X-a1-3	35.77	2573	2545.5
T1-m012-Rodo-X-a1-4	40.3182	2645	2594.6
T1-m012-Rodo-X-as1-2	37.9324	2607	2623.3
T1-m012-Rodo-X-b1-1	26.9231	2431	2537
T1-m012-Rodo-X-b1-3	27.1211	2434	2589.2
T1-m012-Rodo-X-es1-1	44.032	2705	2663
T1-m012-Rodo-X-g1-1	31.2225	2500	2577.5
T1-m012-Rodo-X-g1-2	29.6778	2475	2501.4
T1-m012-Rodo-X-g1-3	31.3928	2502	2508.1
T1-m012-Rodo-X-g1-4	32.736	2524	2591.4
T1-m025-Rodo-A-as-1	55.0751	2882	2859
T1-m025-Rodo-A-b1-1	64.6866	3036	2954.8
T1-m025-Rodo-A-e1-1	39.3314	2630	2799.2
T1-m025-Rodo-A-es1-1	62.6454	3003	2922.5
T1-m025-Rodo-A-es1-2	23.3393	2374	2708.7
T1-m025-Rodo-A-g1-2	53.2778	2853	2804.5
T1-m025-Rodo-A-g1-3	61.0747	2978	2919.7
T1-m025-Rodo-A-g1-4	64.6047	3034	2938.7
T1-m025-Rodo-A-g1-5	36.0221	2577	2760.6
T1-m025-Rodo-A-ges1-1	54.7751	2877	2842.1
T1-m025-Rodo-A-h-1	61.4658	2984	2910.4
T1-m025-Rodo-I-a1-1	16.1578	2259	2596.8
T1-m025-Rodo-I-as1-1	28.7954	2461	2671.7
T1-m025-Rodo-I-c1-1	16.5471	2265	2498.6
T1-m025-Rodo-I-fes1-1	29.0311	2465	2610.7
T1-m025-Rodo-I-g-1	38.8459	2622	2764.7
T1-m025-Rodo-I-g1-1	18.7744	2301	2633
T1-m025-Rodo-I-g1-2	20.4623	2328	2615.9
T1-m025-Rodo-O-a1-1	59.8439	2958	2915.1
T1-m025-Rodo-O-f1-1	60.6441	2971	2904.6
T1-m025-Rodo-O-g1-1	45.0512	2721	2813.8
T1-m025-Rodo-O-g1-2	44.8	2717	2839.5
T1-m025-Rodo-X-a1-1	16.7454	2268	2617.1
T1-m025-Rodo-X-a1-3	25.7692	2412	2738.5
T1-m025-Rodo-X-as1-2	27.6829	2443	2702.1
T1-m025-Rodo-X-b1-1	48.4817	2776	2815
T1-m025-Rodo-X-b1-3	28.9121	2463	2700.9
T1-m025-Rodo-X-g1-1	58.1952	2932	2766.6
T1-m025-Rodo-X-g1-2	28.3602	2454	2604.5
T1-m025-Rodo-X-g1-3	62.2222	2996	2791.6
T1-m036-Rodo-A-as-1	25.8032	2413	2477.5
T1-m036-Rodo-A-b1-1	48.5752	2778	2730.3
T1-m036-Rodo-A-e1-1	47.5862	2762	2755
T1-m036-Rodo-A-es1-1	49.4668	2792	2709.8
T1-m036-Rodo-A-es1-2	41.7178	2668	2713.3
T1-m036-Rodo-A-f1-1	48.5952	2778	2703.3
T1-m036-Rodo-A-fes1-1	49.1148	2786	2746.4
T1-m036-Rodo-A-g1-1	45.0572	2722	2718.9
T1-m036-Rodo-A-g1-2	44.589	2714	2729.1
T1-m036-Rodo-A-g1-3	43.446	2695	2683.9
T1-m036-Rodo-A-g1-4	49.202	2788	2695.1
T1-m036-Rodo-A-ges1-1	38.1746	2611	2689.7
T1-m036-Rodo-A-h-1	46.1697	2739	2716.2
T1-m036-Rodo-I-as1-1	34.854	2558	2554
T1-m036-Rodo-I-c1-1	20.5451	2329	2311.8
T1-m036-Rodo-I-d1-1	40.8481	2654	2608.4
T1-m036-Rodo-I-f1-1	36.9369	2592	2597.7
T1-m036-Rodo-I-g-1	20.3435	2326	2452.7
T1-m036-Rodo-I-g1-1	27.0355	2433	2508
T1-m036-Rodo-I-g1-2	36.2045	2580	2593.3
T1-m036-Rodo-O-a1-1	37.4763	2600	2621.2
T1-m036-Rodo-O-f1-2	44.9114	2719	2768.9
T1-m036-Rodo-O-g1-1	53.027	2849	2765.1
T1-m036-Rodo-O-g1-2	50.048	2802	2795.5
T1-m036-Rodo-X-a1-1	33.259	2532	2538.8
T1-m036-Rodo-X-a1-2	33.9363	2543	2569.9
T1-m036-Rodo-X-a1-3	37.5501	2601	2618.2
T1-m036-Rodo-X-as1-1	32.2741	2517	2524.2
T1-m036-Rodo-X-as1-2	36.5723	2585	2565
T1-m036-Rodo-X-b1-1	43.0734	2689	2666.2
T1-m036-Rodo-X-b1-2	42.1032	2674	2635.9
T1-m036-Rodo-X-b1-3	45.6714	2731	2660.7
T1-m036-Rodo-X-es1-1	33.5616	2537	2593.5
T1-m036-Rodo-X-g1-1	49.325	2790	2672.2
T1-m036-Rodo-X-g1-2	48.7213	2780	2720.9
T1-m036-Rodo-X-g1-3	31.3072	2501	2505.1
Durchschnitt aus Matlab	404519	2648	2688.2
SD	13.9891	223.965	139.021
Test Mittelwert	40.4519	2647.64	2688.21

## Sheet: Ten-lyr
Datei	PHE in %	FHE in Hz	S-Centroid in Hz
T2-m037-Chap-A-a-1	61.8106	2990	2859.3
T2-m037-Chap-A-b-1	60.877	2975	2894.2
T2-m037-Chap-A-c1-1	49.8439	2798	2754.1
T2-m037-Chap-A-c2-1	51.1274	2818	2823.3
T2-m037-Chap-A-d1-1	54.2589	2869	2827.9
T2-m037-Chap-A-d2-1	61.7097	2988	2913.4
T2-m037-Chap-A-es1-1	57.4402	2920	2789.9
T2-m037-Chap-A-f1-1	54.0062	2865	2757.4
T2-m037-Chap-A-f1-2	57.8363	2926	2819.7
T2-m037-Chap-E-a1-1	60.7609	2973	2885
T2-m037-Chap-E-b-1	49.654	2795	2745.2
T2-m037-Chap-E-f1-1	58.3658	2934	2864.8
T2-m037-Chap-E-fis1-1	45.8415	2734	2783.2
T2-m037-Chap-E-g1-1	59.6091	2954	2881.6
T2-m037-Chap-O-g1-1	53.15	2851	2871
T2-m037-Chap-X-e1-1	35.9161	2575	2705
T2-m037-Chap-Y-g1-1	48.3968	2775	2825.9
T2-m019-Erne-A-as1-1	57.5442	2922	2923.5
T2-m019-Erne-A-as1-3	63.4755	3017	2959
T2-m019-Erne-A-b1-1	62.8512	3007	3027.2
T2-m019-Erne-A-b1-3	58.0645	2930	2942
T2-m019-Erne-A-c1-1	63.7877	3022	3001.9
T2-m019-Erne-A-e1-1	59.6254	2955	2930.5
T2-m019-Erne-A-e1-2	61.3944	2983	2975.2
T2-m019-Erne-A-es1-1	66.3892	3063	2977
T2-m019-Erne-A-es1-2	63.4755	3017	3009.9
T2-m019-Erne-A-f1-1	62.0187	2993	2940.5
T2-m019-Erne-A-f1-2	58.1686	2932	2951.3
T2-m019-Erne-A-fes1-1	68.9906	3105	3002.3
T2-m019-Erne-A-g1-1	61.6025	2987	2960.3
T2-m019-Erne-A-g1-3	56.3996	2903	2925.4
T2-m019-Erne-I-as1-1	53.486	2857	2879.1
T2-m019-Erne-I-e1-1	43.9888	2704	2786.9
T2-m019-Erne-I-es1-1	51.6129	2827	2885.8
T2-m019-Erne-I-f1-1	49.6358	2795	2795.7
T2-m019-Erne-U-c1-1	68.5744	3098	3113.1
T2-m019-Erne-X-d1-1	53.7981	2862	2855.5
T2-m020-Erne-A-as-1	36.2123	2580	2655.2
T2-m020-Erne-A-as1-2	37.1488	2595	2592.8
T2-m020-Erne-A-as1-3	32.7784	2525	2636.5
T2-m020-Erne-A-b1-1	28.512	2457	2635.3
T2-m020-Erne-A-b1-2	27.0552	2433	2577.7
T2-m020-Erne-A-b1-3	26.5349	2425	2655.3
T2-m020-Erne-A-c1-1	40.6868	2652	2662.1
T2-m020-Erne-A-e1-2	33.7149	2540	2620
T2-m020-Erne-A-e1-3	31.3215	2502	2592.9
T2-m020-Erne-A-es1-2	51.6129	2827	2813.7
T2-m020-Erne-A-es1-3	35.796	2573	2663.6
T2-m020-Erne-A-f1-1	36.7326	2588	2702.3
T2-m020-Erne-A-f1-2	34.2352	2548	2703.8
T2-m020-Erne-A-fes1-1	38.5016	2617	2688.4
T2-m020-Erne-A-fis1-1	39.5421	2633	2686.4
T2-m020-Erne-A-fis1-2	39.1259	2627	2654.5
T2-m020-Erne-A-g1-1	30.1769	2483	2684.1
T2-m020-Erne-A-g1-2	44.8491	2718	2763.4
T2-m020-Erne-A-g1-3	37.9813	2608	2670.1
T2-m020-Erne-A-g1-4	42.2477	2677	2699.3
T2-m020-Erne-A-g1-5	43.3923	2695	2766
T2-m020-Erne-I-as1-1	27.7836	2445	2488
T2-m020-Erne-I-es1-1	20.4995	2328	2631.4
T2-m020-Erne-I-f1-1	22.9969	2368	2654
T2-m020-Erne-O-ges1-1	38.2934	2613	2711.3
T2-m020-Erne-U-c1-1	44.9532	2720	2827
T2-m020-Erne-X-d1-1	36.4204	2583	2602
T2-m020-Erne-X-es1-1	43.2882	2693	2664.2
T2-m040-Erne-A-as1-3	63.6837	3020	2973.3
T2-m040-Erne-A-b1-1	62.2268	2997	2926.7
T2-m040-Erne-A-b1-3	57.3361	2918	2920.3
T2-m040-Erne-A-c1-1	44.3288	2710	2797
T2-m040-Erne-A-e1-1	55.1509	2883	2923.1
T2-m040-Erne-A-e1-2	63.4755	3017	2951.6
T2-m040-Erne-A-es1-1	50.4014	2807	2803.5
T2-m040-Erne-A-es1-2	57.6483	2923	2896.2
T2-m040-Erne-A-f1-2	56.9199	2912	2963.3
T2-m040-Erne-A-g1-1	54.0062	2865	2958.5
T2-m040-Erne-A-g1-3	54.9428	2880	2957.4
T2-m040-Erne-I-as1-1	43.0801	2690	2757.3
T2-m040-Erne-I-es1-1	32.0499	2513	2621.1
T2-m040-Erne-I-f1-1	47.3465	2758	2739.9
T2-m040-Erne-U-c1-1	42.832	2686	2762.1
T2-m040-Erne-X-es1-1	38.7097	2620	2713.8
T2-m040-Erne-X-es1-2	47.7627	2765	2794.8
T2-m041-Erne-A-as-1	48.9074	2783	2844.3
T2-m041-Erne-A-as1-3	52.1332	2835	2814.4
T2-m041-Erne-A-b1-3	55.4631	2888	2907.8
T2-m041-Erne-A-c1-1	55.6712	2892	2937
T2-m041-Erne-A-e1-1	58.5848	2938	2977.3
T2-m041-Erne-A-e1-3	63.731	3021	2966.6
T2-m041-Erne-A-es1-1	59.4173	2952	2950
T2-m041-Erne-A-es1-2	48.5952	2778	2830.8
T2-m041-Erne-A-es1-3	79.3965	3272	3034.2
T2-m041-Erne-A-f1-2	55.5671	2890	2898.8
T2-m041-Erne-A-fes1-1	61.4984	2985	2962.7
T2-m041-Erne-A-fis1-1	64.7242	3037	2964.4
T2-m041-Erne-A-fis1-2	60.8741	2975	2931.9
T2-m041-Erne-A-g1-1	56.7118	2908	2860.3
T2-m041-Erne-A-g1-2	57.3361	2918	2915.9
T2-m041-Erne-A-g1-5	55.7752	2893	2880.8
T2-m041-Erne-A-g1-6	59.4173	2952	2940.2
T2-m041-Erne-A-g1-7	60.3538	2967	2926.6
T2-m041-Erne-I-as1-1	38.5016	2617	2666.2
T2-m041-Erne-I-es1-1	42.872	2687	2654.2
T2-m041-Erne-I-f1-1	46.2019	2740	2705.6
T2-m041-Erne-O-ges1-1	54.4225	2872	2866.3
T2-m041-Erne-U-c1-1	46.9303	2752	2812.1
T2-m041-Erne-X-es1-2	34.2352	2548	2631.9
T2-m012-Otta-X-g1-1	44.5736	2713	2636.2
T2-m012-Otta-X-g1-2	45.3386	2726	2634.4
T2-m015-Otta-O-d1-1	37.8307	2606	2731
T2-m015-Otta-O-f1-1	46.6667	2747	2780.4
T2-m015-Otta-X-g1-1	54.8763	2879	2794.4
T2-m015-Otta-X-g1-2	6.9942	2112	2650.8
T2-m017-Otta-O-d1-1	58.1218	2931	2809.3
T2-m017-Otta-O-f1-1	63.6837	3020	2836.1
T2-m017-Otta-X-g1-1	51.8392	2830	2722.9
T2-m017-Otta-X-g1-2	43.3486	2694	2731.5
T2-m017-Otta-X-g1-3	42.8774	2687	2670.6
T2-m022-Otta-O-d1-1	48.8286	2782	2796
T2-m022-Otta-O-f1-1	47.1845	2756	2787.1
T2-m022-Otta-X-g1-1	25.1821	2403	2637.5
T2-m022-Otta-X-g1-2	48.4912	2777	2775
T2-m028-Otta-O-f1-1	47.1644	2755	2802.5
T2-m028-Otta-X-g1-1	58.4626	2936	2802.6
T2-m028-Otta-X-g1-2	43.3785	2695	2725.7
T2-m028-Otta-X-g1-3	31.0473	2497	2718.5
T2-m031-Otta-O-d1-1	60.5345	2969	2856.9
T2-m031-Otta-X-g1-1	51.7366	2828	2811.7
T2-m031-Otta-X-g1-2	50.2167	2804	2806
T2-m033-Otta-O-d1-1	79.566	3274	3001.8
T2-m033-Otta-O-f1-1	70.0946	3122	3025
T2-m033-Otta-X-g1-1	52.7366	2844	2775.9
T2-m033-Otta-X-g1-2	44.1646	2707	2745.6
T2-m033-Otta-X-g1-3	22.8859	2366	2639.1
T2-m034-Otta-O-d1-1	45.908	2735	2795.4
T2-m034-Otta-O-f1-1	56.7118	2908	2953.9
T2-m034-Otta-X-g1-1	51.2864	2821	2799.1
T2-m034-Otta-X-g1-2	46.3657	2743	2792.6
T2-m034-Otta-X-g1-3	51.2115	2820	2807.5
T2-m022-Rina-A-f1-1	39.7368	2636	2788.9
T2-m022-Rina-A-g1-1	65.0278	3041	2904.3
T2-m022-Rina-A-g1-2	50.3036	2806	2818
T2-m022-Rina-O-f1-1	55.6712	2892	2855.2
T2-m022-Rina-X-f1-1	41.7765	2669	2743.1
T2-m022-Rina-X-g1-1	50.9661	2816	2795.1
T2-m029-Rina-A-f1-1	56.6422	2907	2833.2
T2-m029-Rina-A-g1-1	58.3581	2934	2908.1
T2-m029-Rina-A-g1-2	50.9193	2816	2795.7
T2-m029-Rina-O-f1-1	49.165	2787	2767.8
T2-m029-Rina-X-f1-1	42.1702	2675	2705
T2-m028-Steu-A-f1-1	50.7557	2812	2843.3
T2-m028-Steu-A-g1-1	57.2747	2917	2947.8
T2-m028-Steu-A-g1-2	57.6271	2923	2871.7
T2-m028-Steu-I-g1-1	56.6304	2907	2789
T2-m028-Steu-I-g1-2	44.1278	2706	2759.6
T2-m032-Steu-A-f1-2	53.7359	2861	2848
T2-m032-Steu-A-g1-1	61.0188	2977	2990.5
T2-m032-Steu-A-g1-2	49.2143	2788	2951.1
T2-m032-Steu-I-g1-1	50.2944	2805	2797
T2-m032-Steu-I-g1-2	45.9883	2737	2872.5
T2-m032-Steu-O-e1-1	39.097	2626	2733.6
T2-m035-Steu-A-f1-1	50.599	2810	2775.9
T2-m035-Steu-A-f1-2	49.631	2795	2814.7
T2-m035-Steu-A-g1-1	53.8641	2862	2833.7
T2-m035-Steu-A-g1-2	54.8938	2879	2817.2
T2-m035-Steu-I-g1-1	27.1845	2435	2548
T2-m035-Steu-I-g1-2	45.9487	2736	2639.3
T2-m035-Steu-O-e1-1	53.7379	2861	2895.5
T2-m014-Tami-A-g1-1	44.464	2712	2713.5
T2-m014-Tami-E-g1-1	33.7607	2541	2627.2
T2-m014-Tami-I-a1-1	46.5358	2745	2702.7
T2-m014-Tami-I-fis1-1	22.1644	2355	2631.4
T2-m014-Tami-I-g1-1	31.8146	2510	2586.7
T2-m014-Tami-I-g1-2	33.6842	2539	2645.6
T2-m015-Tami-A-g1-1	47.8571	2766	2889.3
T2-m015-Tami-E-g1-1	26.0676	2417	2652.4
T2-m015-Tami-I-a1-1	18.3018	2293	2638
T2-m015-Tami-I-fis1-1	56.7821	2909	2763.1
T2-m015-Tami-I-g1-1	44.9072	2719	2698.3
T2-m015-Tami-I-g1-2	47.2096	2756	2703.1
T2-m017-Tami-A-g1-1	65.4174	3047	2941.1
T2-m017-Tami-E-g1-1	33.7626	2540	2680.4
T2-m017-Tami-I-a1-1	51.1041	2818	2855.3
T2-m017-Tami-I-fis1-1	57.1519	2915	2825.2
T2-m017-Tami-I-g1-1	42.7292	2684	2790.6
T2-m017-Tami-I-g1-2	31.3062	2501	2716.3
T2-m018-Tami-A-g1-1	29.8403	2478	2545.3
T2-m018-Tami-E-g1-1	9.2866	2149	2458.6
T2-m018-Tami-I-a1-1	14.9611	2240	2484.8
T2-m018-Tami-I-fis1-1	25.6318	2410	2531.2
T2-m018-Tami-I-g1-1	18.8759	2302	2503.3
T2-m018-Tami-I-g1-2	27.3574	2438	2508.1
T2-m028-Tami-A-g1-1	57.0015	2912	2894.3
T2-m028-Tami-E-g1-1	44.3778	2711	2648.9
T2-m028-Tami-I-a1-1	23.0467	2369	2725.6
T2-m028-Tami-I-fis1-1	33.3123	2533	2630.9
T2-m028-Tami-I-g1-1	35.8641	2574	2665.2
T2-m028-Tami-I-g1-2	35.6033	2570	2648.3
T2-m034-Tami-E-g1-1	40.5925	2650	2681
T2-m034-Tami-I-a1-1	30.9757	2496	2597
Durchschnitt aus Matlab	47.4901	2760	2788.8
SD	12.7734	204.601	129.073
Test Mittelwert	47.4901	2760.49	2788.76

## Sheet: Bar-Alle
Datei	PHE in %	FHE Hz	S-Centroid in Hz
B1-m307-Amfo-A-b-1	18.8345	2302	2442.7
B1-m307-Amfo-A-c1-1	29.1363	2467	2536
B1-m307-Amfo-A-c1-2	17.1696	2275	2476
B1-m307-Amfo-A-e-1	24.7659	2397	2536.3
B1-m307-Amfo-A-h-1	24.3496	2390	2504.6
B1-m307-Amfo-E-as-1	23.4131	2375	2451.2
B1-m307-Amfo-I-fes-1	32.3621	2518	2553.2
B1-m307-Amfo-O-as-1	26.743	2428	2503.6
B1-m307-Amfo-O-gra-1	20.1873	2323	2488.9
B1-m307-Amfo-O-h-1	30.8012	2493	2458.6
B1-m307-Amfo-Y-c1-1	21.8522	2350	2426.3
B1-m307-Amfo-Y-cis1-1	14.4641	2232	2364.3
B1-m313-Amfo-A-c1-1	23.6212	2378	2595.2
B1-m313-Amfo-A-c1-2	30.8012	2493	2608.6
B1-m313-Amfo-A-ces1-1	36.5245	2585	2581.6
B1-m313-Amfo-A-e-1	30.1769	2483	2589.4
B1-m313-Amfo-A-h-1	30.4891	2488	2590.3
B1-m313-Amfo-O-as-1	32.9865	2528	2609.5
B1-m313-Amfo-O-gra-1	36.5245	2585	2686.6
B1-m313-Amfo-Y-cis1-1	11.8626	2190	2370.6
B1-m313-Amfo-Y-f-1	11.0302	2177	2375.3
B1-m303-Frie-A-a-1	26.9511	2432	2452.5
B1-m303-Frie-A-cis1-1	27.5754	2442	2499.1
B1-m303-Frie-A-f1-1	25.3902	2407	2513.3
B1-m303-Frie-A-f1-2	25.8065	2413	2543.5
B1-m303-Frie-A-gis-1	22.3725	2358	2473.4
B1-m303-Frie-A-h-1	24.7659	2397	2473.5
B1-m303-Frie-E-ces1-1	30.0728	2482	2530.8
B1-m303-Frie-E-e1-1	25.4943	2408	2514.8
B1-m303-Frie-E-h-1	30.385	2487	2562.8
B1-m303-Frie-I-as-1	44.9532	2720	2700.7
B1-m303-Frie-I-f1-1	28.0957	2450	2531.9
B1-m303-Frie-O-d1-1	21.7482	2348	2506
B1-m316-Frie-A-a-1	33.0905	2530	2587.5
B1-m316-Frie-A-f1-1	38.3975	2615	2680.7
B1-m316-Frie-A-f1-2	39.9584	2640	2701.5
B1-m316-Frie-A-gis-1	32.9865	2528	2657.5
B1-m316-Frie-A-h-1	32.4662	2520	2625.7
B1-m316-Frie-E-e1-1	32.2581	2517	2571.2
B1-m316-Frie-E-h-1	29.5525	2473	2516.4
B1-m316-Frie-I-as-1	38.3975	2615	2539.6
B1-m316-Frie-I-f1-1	46.7222	2748	2637.7
B1-m300-Holl-A-a-1	10.6167	2170	2308.8
B1-m300-Holl-A-a-2	20.4262	2327	2483.3
B1-m300-Holl-A-as-1	13.4721	2216	2340.4
B1-m300-Holl-A-c-1	12.703	2203	2426.7
B1-m300-Holl-A-c1-1	10.9881	2176	2361
B1-m300-Holl-A-c1-2	6.1185	2098	2296.2
B1-m300-Holl-A-cis-1	10.3726	2166	2370.3
B1-m300-Holl-A-d1-1	12.742	2204	2450.4
B1-m300-Holl-A-d1-2	25.0312	2401	2547.6
B1-m300-Holl-A-des1-1	18.5489	2297	2445.6
B1-m300-Holl-A-dis-1	5.6872	2091	2291.6
B1-m300-Holl-A-dis-2	17.924	2287	2347.9
B1-m300-Holl-A-es1-1	13.5334	2217	2436.7
B1-m300-Holl-A-f-1	11.5505	2185	2352.2
B1-m300-Holl-A-fis-1	6.3924	2102	2293.2
B1-m300-Holl-A-gis-1	6.2988	2101	2303.2
B1-m300-Holl-A-h-1	5.9625	2095	2238.7
B1-m300-Holl-A-h-2	12.6796	2203	2298.9
B1-m300-Holl-E-as-1	17.3952	2279	2414.2
B1-m300-Holl-E-b-1	18.8097	2301	2486
B1-m300-Holl-E-c-1	9.1798	2147	2333.5
B1-m300-Holl-E-c1-1	16.3956	2263	2413.9
B1-m300-Holl-E-c1-2	15.6909	2251	2316.5
B1-m300-Holl-E-d1-1	9.9427	2159	2290.9
B1-m300-Holl-E-d1-2	20.159	2323	2473.8
B1-m300-Holl-E-es1-1	7.4709	2120	2402.5
B1-m300-Holl-E-h-1	7.2895	2117	2269
B1-m300-Holl-I-c-1	15.2225	2244	2341.3
B1-m300-Holl-I-c1-1	21.3319	2342	2466.7
B1-m300-Holl-I-d1-1	28.4971	2456	2482.5
B1-m300-Holl-I-des1-1	20.2158	2324	2412.9
B1-m300-Holl-I-e-1	12.5781	2201	2344.7
B1-m300-Holl-I-e-2	28.4567	2456	2530.2
B1-m300-Holl-I-es-1	21.2211	2340	2446.2
B1-m300-Holl-I-f-1	14.2857	2229	2359.2
B1-m300-Holl-I-f1-1	13.5884	2218	2364.2
B1-m300-Holl-I-fis-1	7.2425	2116	2326.5
B1-m300-Holl-I-grh-1	15.773	2253	2358.3
B1-m300-Holl-O-b-1	14.836	2238	2408.3
B1-m300-Holl-O-cis-1	12.025	2193	2359.4
B1-m300-Holl-O-d-1	14.3694	2230	2427.7
B1-m300-Holl-O-d1-1	12.7447	2204	2362.5
B1-m300-Holl-O-d1-2	17.2521	2276	2487.3
B1-m300-Holl-O-f1-1	20.8225	2333	2560
B1-m300-Holl-O-h-1	4.1645	2067	2221.3
B1-m300-Holl-X-ais-1	11.4723	2184	2314.8
B1-m300-Holl-X-d1-1	9.3262	2149	2345.8
B1-m300-Holl-X-e-1	12.4919	2200	2324.9
B1-m300-Holl-X-grh-1	15.3786	2246	2362.4
B1-m302-Holl-A-a-1	18.2197	2292	2378.4
B1-m302-Holl-A-a-2	20.7995	2333	2424.9
B1-m302-Holl-A-as-1	27.144	2435	2478.4
B1-m302-Holl-A-c-1	13.584	2218	2366.1
B1-m302-Holl-A-c1-1	27.3224	2438	2457.8
B1-m302-Holl-A-c1-2	21.1811	2339	2418.8
B1-m302-Holl-A-cis-1	15.2966	2245	2382.3
B1-m302-Holl-A-d1-1	27.4893	2440	2536.3
B1-m302-Holl-A-d1-2	35.9295	2575	2569.1
B1-m302-Holl-A-des1-1	25.6831	2411	2466.2
B1-m302-Holl-A-dis-1	10.3191	2165	2315.1
B1-m302-Holl-A-es1-1	32.1926	2515	2604.2
B1-m302-Holl-A-f-1	18.5644	2297	2406.9
B1-m302-Holl-A-fis-1	14.1162	2226	2382
B1-m302-Holl-A-gis-1	25.0293	2401	2488.2
B1-m302-Holl-A-h-1	11.3703	2182	2301.3
B1-m302-Holl-A-h-2	16.5522	2265	2449
B1-m302-Holl-E-as-1	23.3361	2374	2408.5
B1-m302-Holl-E-b-1	26.1168	2418	2418.4
B1-m302-Holl-E-c-1	10.8602	2174	2329.7
B1-m302-Holl-E-c1-1	18.1028	2290	2356.4
B1-m302-Holl-E-c1-2	20.6398	2330	2417.1
B1-m302-Holl-E-d1-1	24.1239	2386	2391.4
B1-m302-Holl-E-d1-2	19.0801	2305	2405.4
B1-m302-Holl-E-es1-1	18.9257	2303	2427.6
B1-m302-Holl-E-h-1	14.4285	2231	2312.5
B1-m302-Holl-I-c-1	28.4525	2456	2465
B1-m302-Holl-I-c1-1	26.9054	2431	2484.9
B1-m302-Holl-I-d1-1	26.4942	2424	2429.7
B1-m302-Holl-I-des1-1	26.4055	2423	2481.6
B1-m302-Holl-I-e-2	16.6276	2266	2365.6
B1-m302-Holl-I-es-1	16.3934	2263	2369.6
B1-m302-Holl-I-f-1	17.1409	2274	2358.8
B1-m302-Holl-I-f1-1	33.611	2538	2520
B1-m302-Holl-I-fis-1	13.6711	2219	2352.6
B1-m302-Holl-I-grh-1	16.7697	2269	2539.7
B1-m302-Holl-O-b-1	18.0512	2289	2423.2
B1-m302-Holl-O-cis-1	16.8599	2270	2418.1
B1-m302-Holl-O-d-1	38.0634	2609	2529.5
B1-m302-Holl-O-d1-1	25.8376	2414	2484.4
B1-m302-Holl-O-d1-2	30.0706	2481	2558.7
B1-m302-Holl-O-f1-1	35.2023	2564	2570
B1-m302-Holl-O-h-1	17.5195	2281	2363.2
B1-m302-Holl-X-ais-1	22.4168	2359	2457.8
B1-m302-Holl-X-d1-1	10.3685	2166	2360.8
B1-m302-Holl-X-e-1	12.7244	2204	2371.1
B1-m302-Holl-X-grh-1	7.9827	2128	2302
B1-m307-Holl-A-a-1	37.861	2606	2564.6
B1-m307-Holl-A-a-2	23.113	2370	2512.9
B1-m307-Holl-A-as-1	17.9073	2287	2470.8
B1-m307-Holl-A-c-1	28.732	2460	2590.4
B1-m307-Holl-A-c1-1	28.9194	2463	2536.8
B1-m307-Holl-A-c1-2	11.5564	2185	2424.2
B1-m307-Holl-A-cis-1	38.215	2612	2639.1
B1-m307-Holl-A-d1-1	24.5564	2393	2464.3
B1-m307-Holl-A-d1-2	27.7908	2445	2521.6
B1-m307-Holl-A-des1-1	23.702	2380	2519.2
B1-m307-Holl-A-dis-1	24.1201	2386	2410.6
B1-m307-Holl-A-dis-2	25.5481	2409	2412.7
B1-m307-Holl-A-es1-1	23.2789	2373	2510.5
B1-m307-Holl-A-f-1	30.8986	2495	2582.7
B1-m307-Holl-A-fis-1	5.8702	2094	2305.9
B1-m307-Holl-A-gis-1	32.1113	2514	2446.8
B1-m307-Holl-A-h-1	23.6102	2378	2457.6
B1-m307-Holl-A-h-2	17.5494	2281	2407.5
B1-m307-Holl-E-as-1	20.4744	2328	2484.6
B1-m307-Holl-E-b-1	19.7073	2316	2436.4
B1-m307-Holl-E-c-1	22.2361	2356	2501.1
B1-m307-Holl-E-c1-1	17.3726	2278	2418.6
B1-m307-Holl-E-c1-2	19.4838	2312	2416.3
B1-m307-Holl-E-d1-1	20.862	2334	2393.6
B1-m307-Holl-E-d1-2	37.2202	2596	2533.4
B1-m307-Holl-E-es1-1	21.9863	2352	2396.6
B1-m307-Holl-E-h-1	24.1515	2387	2448.7
B1-m307-Holl-I-c-1	27.1663	2435	2428.2
B1-m307-Holl-I-c1-1	18.4183	2295	2467.3
B1-m307-Holl-I-d1-1	23.6534	2379	2451
B1-m307-Holl-I-des1-1	22.9232	2367	2446.1
B1-m307-Holl-I-e-1	34.0767	2546	2565.9
B1-m307-Holl-I-e-2	31.7378	2508	2562
B1-m307-Holl-I-es-1	36.6359	2587	2586
B1-m307-Holl-I-f-1	33.9875	2544	2566
B1-m307-Holl-I-f1-1	25.3089	2405	2462.9
B1-m307-Holl-I-fis-1	30.4891	2488	2473.2
B1-m307-Holl-I-grh-1	22.2361	2356	2448.4
B1-m307-Holl-O-b-1	24.0111	2384	2488.7
B1-m307-Holl-O-cis-1	21.7018	2348	2405.7
B1-m307-Holl-O-d-1	39.0381	2625	2624.3
B1-m307-Holl-O-d1-1	26.7958	2429	2475.1
B1-m307-Holl-O-f1-1	26.809	2429	2487.3
B1-m307-Holl-O-h-1	28.4015	2455	2535.4
B1-m307-Holl-X-ais-1	17.8014	2285	2410.7
B1-m307-Holl-X-d1-1	27.4785	2440	2477.8
B1-m307-Holl-X-e-1	22.63	2362	2372
B1-m307-Holl-X-grh-1	23.3599	2374	2419.8
B2-m314-Belc-A-a1-1	36.3163	2582	2590
B2-m314-Belc-A-c1-1	36.4204	2583	2709.5
B2-m314-Belc-A-e1-1	37.1488	2595	2697.4
B2-m314-Belc-A-e1-2	30.9053	2495	2635.3
B2-m314-Belc-O-c-1	28.7201	2460	2560.8
B2-m314-Belc-O-d1-1	37.9813	2608	2717.1
B2-m314-Belc-O-e1-1	47.7627	2765	2713.2
B2-m314-Belc-O-h-1	29.6566	2475	2594
B2-m314-Belc-X-b-1	32.3621	2518	2593.3
B2-m314-Belc-X-b-2	28.512	2457	2568.1
B2-m314-Belc-X-d1-1	33.7149	2540	2656.4
B2-m314-Belc-X-des1-1	32.7784	2525	2622.5
B2-m314-Belc-X-e1-1	36.9407	2592	2676.2
B2-m314-Belc-X-e1-2	34.7555	2557	2678
B2-m314-Belc-X-g1-1	28.3039	2453	2682.3
B2-m314-Belc-X-h-1	25.3902	2407	2517.2
B2-m315-Belc-A-a1-1	35.4839	2568	2592.8
B2-m315-Belc-A-c1-1	30.0728	2482	2571.5
B2-m315-Belc-A-c1-2	28.9282	2463	2534.8
B2-m315-Belc-A-e1-2	34.6514	2555	2564.1
B2-m315-Belc-O-c-1	18.1061	2290	2370.4
B2-m315-Belc-O-d1-1	29.7607	2477	2590.2
B2-m315-Belc-O-e1-1	31.9459	2512	2603.5
B2-m315-Belc-O-h-1	36.4204	2583	2540.5
B2-m315-Belc-X-b-1	23.3091	2373	2501.7
B2-m315-Belc-X-b-2	18.9386	2303	2495.9
B2-m315-Belc-X-c1-1	24.1415	2387	2500.7
B2-m315-Belc-X-c1-2	14.4641	2232	2392.1
B2-m315-Belc-X-c1-3	17.6899	2283	2449.5
B2-m315-Belc-X-des1-1	26.3267	2422	2451.9
B2-m315-Belc-X-e1-2	21.9563	2352	2442.6
B2-m315-Belc-X-f1-1	32.4662	2520	2544.4
B2-m315-Belc-X-h-1	15.0884	2242	2407.6
B2-m319-Belc-A-e1-2	29.7607	2477	2512.5
B2-m319-Belc-I-c1-1	25.3902	2407	2474.3
B2-m319-Belc-O-c-1	20.4995	2328	2419.5
B2-m319-Belc-O-d1-1	34.3392	2550	2548.4
B2-m319-Belc-O-grb-1	25.5983	2410	2421.8
B2-m319-Belc-O-h-1	43.2882	2693	2621.6
B2-m319-Belc-X-b-1	23.7253	2380	2398.4
B2-m319-Belc-X-b-2	13.4235	2215	2382.4
B2-m319-Belc-X-c1-1	26.743	2428	2437.9
B2-m319-Belc-X-c1-3	24.3496	2390	2507.9
B2-m319-Belc-X-des1-1	25.5983	2410	2463.8
B2-m319-Belc-X-e1-2	25.3902	2407	2491
B2-m319-Belc-X-f1-1	37.6691	2603	2585.6
B2-m311-Figa-A-d1-1	30.4891	2488	2557.6
B2-m311-Figa-A-d1-2	15.4006	2247	2406.7
B2-m311-Figa-A-d1-3	25.9105	2415	2486.5
B2-m311-Figa-A-d1-4	27.1592	2435	2469.1
B2-m311-Figa-A-es1-1	25.3902	2407	2533.5
B2-m311-Figa-A-g1-1	24.1415	2387	2518.4
B2-m311-Figa-A-h-1	26.3267	2422	2505
B2-m311-Figa-I-e1-1	12.1748	2195	2450.9
B2-m311-Figa-O-c1-1	29.5525	2473	2586.7
B2-m311-Figa-O-e1-1	33.5068	2537	2630.3
B2-m311-Figa-O-h-1	32.4662	2520	2481.8
B2-m311-Figa-X-c1-1	40.8949	2655	2562.4
B2-m320-Figa-A-d1-1	38.1894	2612	2643.2
B2-m320-Figa-A-d1-2	33.923	2543	2593.6
B2-m320-Figa-A-d1-4	32.6743	2523	2627.6
B2-m320-Figa-A-es1-1	42.1436	2675	2644.1
B2-m320-Figa-A-g1-1	33.923	2543	2611.2
B2-m320-Figa-A-h-1	38.1894	2612	2662.8
B2-m320-Figa-I-e1-1	36.5245	2585	2576.6
B2-m320-Figa-I-fis1-1	24.7659	2397	2577.6
B2-m320-Figa-X-c1-1	24.6618	2395	2429.7
B2-m321-Figa-A-d1-2	47.3465	2758	2845.2
B2-m321-Figa-A-d1-4	42.768	2685	2751.2
B2-m321-Figa-A-es1-1	45.0572	2722	2758.1
B2-m321-Figa-A-g1-1	75.7544	3213	2981.4
B2-m321-Figa-A-h-2	52.0291	2833	2819.2
B2-m321-Figa-I-e1-1	30.385	2487	2636
B2-m321-Figa-I-fis1-1	23.9334	2383	2649.4
B2-m321-Figa-O-e1-1	56.6077	2907	2876
B2-m321-Figa-X-c1-1	34.1311	2547	2632
B2-m322-Figa-A-d1-1	57.4402	2920	2814.1
B2-m322-Figa-A-d1-2	39.8543	2638	2742.5
B2-m322-Figa-A-d1-4	46.6181	2747	2805.6
B2-m322-Figa-A-es1-1	47.8668	2767	2815.8
B2-m322-Figa-A-g1-1	52.9657	2848	2772.2
B2-m322-Figa-A-h-1	51.6129	2827	2817.8
B2-m322-Figa-I-e1-1	30.1769	2483	2642.1
B2-m322-Figa-I-fis1-1	54.0062	2865	2755.1
B2-m322-Figa-O-c1-1	36.7326	2588	2780.7
B2-m322-Figa-O-e1-1	40.5827	2650	2790.5
B2-m322-Figa-O-h-1	50.052	2802	2781.9
B2-m322-Figa-X-c1-1	40.999	2657	2710.5
B2-m318-HeFl-A-es1-1	48.283	2773	2782.5
B2-m318-HeFl-E-c1-1	45.8897	2735	2668.6
B2-m318-HeFl-E-d1-1	50.5723	2810	2660.1
B2-m318-HeFl-E-ges-1	45.4735	2728	2643.5
B2-m318-HeFl-I-d1-1	54.6306	2875	2706.1
B2-m318-HeFl-I-des1-1	43.9126	2703	2658.9
B2-m318-HeFl-O-c-1	18.6264	2298	2411.5
B2-m318-HeFl-O-d1-1	46.2019	2740	2848.8
B2-m318-HeFl-O-f-1	40.8949	2655	2651.9
B2-m318-HeFl-X-cis1-1	26.0146	2417	2660.8
B2-m318-HeFl-Y-des1-1	35.692	2572	2653.4
B2-m311-Mala-A-as-1	39.9127	2639	2606.6
B2-m311-Mala-A-c1-1	23.3693	2374	2528.7
B2-m311-Mala-A-c1-2	17.9252	2287	2441.2
B2-m311-Mala-A-des1-1	32.3944	2519	2528.8
B2-m311-Mala-A-dis1-1	38.1868	2611	2649.4
B2-m311-Mala-A-es1-1	25.6694	2411	2437.1
B2-m311-Mala-A-f-1	20.8236	2333	2565.8
B2-m311-Mala-A-f1-1	46.8262	2750	2679.6
B2-m311-Mala-A-gis-1	38.3912	2615	2611.3
B2-m311-Mala-E-c1-1	28.5714	2457	2509
B2-m311-Mala-I-c1-1	31.2175	2500	2504.7
B2-m311-Mala-I-f1-1	32.6518	2523	2560.9
B2-m311-Mala-O-a-1	34.1538	2547	2596.9
B2-m311-Mala-O-as-1	26.4683	2424	2554.7
B2-m311-Mala-O-b-1	26.4308	2423	2545.6
B2-m311-Mala-O-c1-1	29.8984	2479	2605.1
B2-m311-Mala-O-c1-2	35.863	2574	2559.8
B2-m311-Mala-O-c1-3	33.4333	2536	2639.2
B2-m311-Mala-O-d1-1	31.1134	2498	2616.4
B2-m311-Mala-O-des1-1	30.71	2492	2524
B2-m311-Mala-O-f-1	32.4392	2520	2584.2
B2-m311-Mala-O-g-1	41.5231	2665	2610.2
B2-m311-Mala-X-d-1	12.4171	2199	2525.5
B2-m317-Mala-A-c1-1	57.7523	2925	2827.8
B2-m317-Mala-A-c1-2	60.666	2972	2869.2
B2-m317-Mala-A-f-1	43.9126	2703	2731.9
B2-m317-Mala-A-f1-1	62.3309	2998	2888.8
B2-m317-Mala-E-c1-1	44.4329	2712	2776.3
B2-m317-Mala-I-c1-1	58.6889	2940	2784.4
B2-m317-Mala-I-f1-1	60.9781	2977	2818
B2-m317-Mala-O-a-1	52.9657	2848	2798.3
B2-m317-Mala-O-as-1	61.0822	2978	2830.3
B2-m317-Mala-O-b-1	61.4984	2985	2906.7
B2-m317-Mala-O-c1-1	62.8512	3007	2880.5
B2-m317-Mala-O-c1-2	59.7294	2957	2834
B2-m317-Mala-O-c1-3	59.8335	2958	2823.4
B2-m317-Mala-O-d1-1	51.0926	2818	2786
B2-m317-Mala-O-des1-1	67.1176	3075	3002.5
B2-m317-Mala-O-f-1	44.0166	2705	2714.3
B2-m317-Mala-O-f1-1	63.2674	3013	2827.7
B2-m317-Mala-O-g-2	64.204	3028	2885
B2-m317-Mala-O-g-3	53.7981	2862	2803.8
B2-m317-Mala-X-d-1	25.4943	2408	2606.4
B2-m317-Mala-X-h-1	46.2019	2740	2702.1
B2-m323-Marc-A-des1-1	30.1769	2483	2596.7
B2-m323-Marc-A-es1-1	32.2581	2517	2632.8
B2-m323-Marc-O-a-1	23.4131	2375	2514.1
B2-m323-Marc-O-d1-1	32.4662	2520	2634.2
B2-m323-Marc-O-e1-1	32.2581	2517	2587.1
B2-m323-Marc-O-e1-2	38.6056	2618	2632.7
B2-m323-Marc-X-f1-1	26.9511	2432	2584
B2-m324-Marc-A-des1-1	21.9563	2352	2465.7
B2-m324-Marc-A-es1-1	22.6847	2363	2519.9
B2-m324-Marc-O-a-1	27.1592	2435	2486.8
B2-m324-Marc-O-d1-1	29.0323	2465	2565.5
B2-m324-Marc-O-e1-1	26.9511	2432	2592.7
B2-m324-Marc-O-e1-2	34.5473	2553	2637.8
B2-m324-Marc-X-f1-1	16.8574	2270	2460
Durchschnitt aus Matlab	28.3441	2454	2531.6
SD	12.8429	205.685	143.752
Test-Durchschnitt	28.3441	2453.94	2531.57

## Sheet: Bar-dram
Datei	PHE in %	FHE in Hz	S-Centroid in Hz
B1-m307-Amfo-A-b-1	18.8345	2302	2442.7
B1-m307-Amfo-A-c1-1	29.1363	2467	2536
B1-m307-Amfo-A-c1-2	17.1696	2275	2476
B1-m307-Amfo-A-e-1	24.7659	2397	2536.3
B1-m307-Amfo-A-h-1	24.3496	2390	2504.6
B1-m307-Amfo-E-as-1	23.4131	2375	2451.2
B1-m307-Amfo-I-fes-1	32.3621	2518	2553.2
B1-m307-Amfo-O-as-1	26.743	2428	2503.6
B1-m307-Amfo-O-gra-1	20.1873	2323	2488.9
B1-m307-Amfo-O-h-1	30.8012	2493	2458.6
B1-m307-Amfo-Y-c1-1	21.8522	2350	2426.3
B1-m307-Amfo-Y-cis1-1	14.4641	2232	2364.3
B1-m313-Amfo-A-c1-1	23.6212	2378	2595.2
B1-m313-Amfo-A-c1-2	30.8012	2493	2608.6
B1-m313-Amfo-A-ces1-1	36.5245	2585	2581.6
B1-m313-Amfo-A-e-1	30.1769	2483	2589.4
B1-m313-Amfo-A-h-1	30.4891	2488	2590.3
B1-m313-Amfo-O-as-1	32.9865	2528	2609.5
B1-m313-Amfo-O-gra-1	36.5245	2585	2686.6
B1-m313-Amfo-Y-cis1-1	11.8626	2190	2370.6
B1-m313-Amfo-Y-f-1	11.0302	2177	2375.3
B1-m303-Frie-A-a-1	26.9511	2432	2452.5
B1-m303-Frie-A-cis1-1	27.5754	2442	2499.1
B1-m303-Frie-A-f1-1	25.3902	2407	2513.3
B1-m303-Frie-A-f1-2	25.8065	2413	2543.5
B1-m303-Frie-A-gis-1	22.3725	2358	2473.4
B1-m303-Frie-A-h-1	24.7659	2397	2473.5
B1-m303-Frie-E-ces1-1	30.0728	2482	2530.8
B1-m303-Frie-E-e1-1	25.4943	2408	2514.8
B1-m303-Frie-E-h-1	30.385	2487	2562.8
B1-m303-Frie-I-as-1	44.9532	2720	2700.7
B1-m303-Frie-I-f1-1	28.0957	2450	2531.9
B1-m303-Frie-O-d1-1	21.7482	2348	2506
B1-m316-Frie-A-a-1	33.0905	2530	2587.5
B1-m316-Frie-A-f1-1	38.3975	2615	2680.7
B1-m316-Frie-A-f1-2	39.9584	2640	2701.5
B1-m316-Frie-A-gis-1	32.9865	2528	2657.5
B1-m316-Frie-A-h-1	32.4662	2520	2625.7
B1-m316-Frie-E-e1-1	32.2581	2517	2571.2
B1-m316-Frie-E-h-1	29.5525	2473	2516.4
B1-m316-Frie-I-as-1	38.3975	2615	2539.6
B1-m316-Frie-I-f1-1	46.7222	2748	2637.7
B1-m300-Holl-A-a-1	10.6167	2170	2308.8
B1-m300-Holl-A-a-2	20.4262	2327	2483.3
B1-m300-Holl-A-as-1	13.4721	2216	2340.4
B1-m300-Holl-A-c-1	12.703	2203	2426.7
B1-m300-Holl-A-c1-1	10.9881	2176	2361
B1-m300-Holl-A-c1-2	6.1185	2098	2296.2
B1-m300-Holl-A-cis-1	10.3726	2166	2370.3
B1-m300-Holl-A-d1-1	12.742	2204	2450.4
B1-m300-Holl-A-d1-2	25.0312	2401	2547.6
B1-m300-Holl-A-des1-1	18.5489	2297	2445.6
B1-m300-Holl-A-dis-1	5.6872	2091	2291.6
B1-m300-Holl-A-dis-2	17.924	2287	2347.9
B1-m300-Holl-A-es1-1	13.5334	2217	2436.7
B1-m300-Holl-A-f-1	11.5505	2185	2352.2
B1-m300-Holl-A-fis-1	6.3924	2102	2293.2
B1-m300-Holl-A-gis-1	6.2988	2101	2303.2
B1-m300-Holl-A-h-1	5.9625	2095	2238.7
B1-m300-Holl-A-h-2	12.6796	2203	2298.9
B1-m300-Holl-E-as-1	17.3952	2279	2414.2
B1-m300-Holl-E-b-1	18.8097	2301	2486
B1-m300-Holl-E-c-1	9.1798	2147	2333.5
B1-m300-Holl-E-c1-1	16.3956	2263	2413.9
B1-m300-Holl-E-c1-2	15.6909	2251	2316.5
B1-m300-Holl-E-d1-1	9.9427	2159	2290.9
B1-m300-Holl-E-d1-2	20.159	2323	2473.8
B1-m300-Holl-E-es1-1	7.4709	2120	2402.5
B1-m300-Holl-E-h-1	7.2895	2117	2269
B1-m300-Holl-I-c-1	15.2225	2244	2341.3
B1-m300-Holl-I-c1-1	21.3319	2342	2466.7
B1-m300-Holl-I-d1-1	28.4971	2456	2482.5
B1-m300-Holl-I-des1-1	20.2158	2324	2412.9
B1-m300-Holl-I-e-1	12.5781	2201	2344.7
B1-m300-Holl-I-e-2	28.4567	2456	2530.2
B1-m300-Holl-I-es-1	21.2211	2340	2446.2
B1-m300-Holl-I-f-1	14.2857	2229	2359.2
B1-m300-Holl-I-f1-1	13.5884	2218	2364.2
B1-m300-Holl-I-fis-1	7.2425	2116	2326.5
B1-m300-Holl-I-grh-1	15.773	2253	2358.3
B1-m300-Holl-O-b-1	14.836	2238	2408.3
B1-m300-Holl-O-cis-1	12.025	2193	2359.4
B1-m300-Holl-O-d-1	14.3694	2230	2427.7
B1-m300-Holl-O-d1-1	12.7447	2204	2362.5
B1-m300-Holl-O-d1-2	17.2521	2276	2487.3
B1-m300-Holl-O-f1-1	20.8225	2333	2560
B1-m300-Holl-O-h-1	4.1645	2067	2221.3
B1-m300-Holl-X-ais-1	11.4723	2184	2314.8
B1-m300-Holl-X-d1-1	9.3262	2149	2345.8
B1-m300-Holl-X-e-1	12.4919	2200	2324.9
B1-m300-Holl-X-grh-1	15.3786	2246	2362.4
B1-m302-Holl-A-a-1	18.2197	2292	2378.4
B1-m302-Holl-A-a-2	20.7995	2333	2424.9
B1-m302-Holl-A-as-1	27.144	2435	2478.4
B1-m302-Holl-A-c-1	13.584	2218	2366.1
B1-m302-Holl-A-c1-1	27.3224	2438	2457.8
B1-m302-Holl-A-c1-2	21.1811	2339	2418.8
B1-m302-Holl-A-cis-1	15.2966	2245	2382.3
B1-m302-Holl-A-d1-1	27.4893	2440	2536.3
B1-m302-Holl-A-d1-2	35.9295	2575	2569.1
B1-m302-Holl-A-des1-1	25.6831	2411	2466.2
B1-m302-Holl-A-dis-1	10.3191	2165	2315.1
B1-m302-Holl-A-es1-1	32.1926	2515	2604.2
B1-m302-Holl-A-f-1	18.5644	2297	2406.9
B1-m302-Holl-A-fis-1	14.1162	2226	2382
B1-m302-Holl-A-gis-1	25.0293	2401	2488.2
B1-m302-Holl-A-h-1	11.3703	2182	2301.3
B1-m302-Holl-A-h-2	16.5522	2265	2449
B1-m302-Holl-E-as-1	23.3361	2374	2408.5
B1-m302-Holl-E-b-1	26.1168	2418	2418.4
B1-m302-Holl-E-c-1	10.8602	2174	2329.7
B1-m302-Holl-E-c1-1	18.1028	2290	2356.4
B1-m302-Holl-E-c1-2	20.6398	2330	2417.1
B1-m302-Holl-E-d1-1	24.1239	2386	2391.4
B1-m302-Holl-E-d1-2	19.0801	2305	2405.4
B1-m302-Holl-E-es1-1	18.9257	2303	2427.6
B1-m302-Holl-E-h-1	14.4285	2231	2312.5
B1-m302-Holl-I-c-1	28.4525	2456	2465
B1-m302-Holl-I-c1-1	26.9054	2431	2484.9
B1-m302-Holl-I-d1-1	26.4942	2424	2429.7
B1-m302-Holl-I-des1-1	26.4055	2423	2481.6
B1-m302-Holl-I-e-2	16.6276	2266	2365.6
B1-m302-Holl-I-es-1	16.3934	2263	2369.6
B1-m302-Holl-I-f-1	17.1409	2274	2358.8
B1-m302-Holl-I-f1-1	33.611	2538	2520
B1-m302-Holl-I-fis-1	13.6711	2219	2352.6
B1-m302-Holl-I-grh-1	16.7697	2269	2539.7
B1-m302-Holl-O-b-1	18.0512	2289	2423.2
B1-m302-Holl-O-cis-1	16.8599	2270	2418.1
B1-m302-Holl-O-d-1	38.0634	2609	2529.5
B1-m302-Holl-O-d1-1	25.8376	2414	2484.4
B1-m302-Holl-O-d1-2	30.0706	2481	2558.7
B1-m302-Holl-O-f1-1	35.2023	2564	2570
B1-m302-Holl-O-h-1	17.5195	2281	2363.2
B1-m302-Holl-X-ais-1	22.4168	2359	2457.8
B1-m302-Holl-X-d1-1	10.3685	2166	2360.8
B1-m302-Holl-X-e-1	12.7244	2204	2371.1
B1-m302-Holl-X-grh-1	7.9827	2128	2302
B1-m307-Holl-A-a-1	37.861	2606	2564.6
B1-m307-Holl-A-a-2	23.113	2370	2512.9
B1-m307-Holl-A-as-1	17.9073	2287	2470.8
B1-m307-Holl-A-c-1	28.732	2460	2590.4
B1-m307-Holl-A-c1-1	28.9194	2463	2536.8
B1-m307-Holl-A-c1-2	11.5564	2185	2424.2
B1-m307-Holl-A-cis-1	38.215	2612	2639.1
B1-m307-Holl-A-d1-1	24.5564	2393	2464.3
B1-m307-Holl-A-d1-2	27.7908	2445	2521.6
B1-m307-Holl-A-des1-1	23.702	2380	2519.2
B1-m307-Holl-A-dis-1	24.1201	2386	2410.6
B1-m307-Holl-A-dis-2	25.5481	2409	2412.7
B1-m307-Holl-A-es1-1	23.2789	2373	2510.5
B1-m307-Holl-A-f-1	30.8986	2495	2582.7
B1-m307-Holl-A-fis-1	5.8702	2094	2305.9
B1-m307-Holl-A-gis-1	32.1113	2514	2446.8
B1-m307-Holl-A-h-1	23.6102	2378	2457.6
B1-m307-Holl-A-h-2	17.5494	2281	2407.5
B1-m307-Holl-E-as-1	20.4744	2328	2484.6
B1-m307-Holl-E-b-1	19.7073	2316	2436.4
B1-m307-Holl-E-c-1	22.2361	2356	2501.1
B1-m307-Holl-E-c1-1	17.3726	2278	2418.6
B1-m307-Holl-E-c1-2	19.4838	2312	2416.3
B1-m307-Holl-E-d1-1	20.862	2334	2393.6
B1-m307-Holl-E-d1-2	37.2202	2596	2533.4
B1-m307-Holl-E-es1-1	21.9863	2352	2396.6
B1-m307-Holl-E-h-1	24.1515	2387	2448.7
B1-m307-Holl-I-c-1	27.1663	2435	2428.2
B1-m307-Holl-I-c1-1	18.4183	2295	2467.3
B1-m307-Holl-I-d1-1	23.6534	2379	2451
B1-m307-Holl-I-des1-1	22.9232	2367	2446.1
B1-m307-Holl-I-e-1	34.0767	2546	2565.9
B1-m307-Holl-I-e-2	31.7378	2508	2562
B1-m307-Holl-I-es-1	36.6359	2587	2586
B1-m307-Holl-I-f-1	33.9875	2544	2566
B1-m307-Holl-I-f1-1	25.3089	2405	2462.9
B1-m307-Holl-I-fis-1	30.4891	2488	2473.2
B1-m307-Holl-I-grh-1	22.2361	2356	2448.4
B1-m307-Holl-O-b-1	24.0111	2384	2488.7
B1-m307-Holl-O-cis-1	21.7018	2348	2405.7
B1-m307-Holl-O-d-1	39.0381	2625	2624.3
B1-m307-Holl-O-d1-1	26.7958	2429	2475.1
B1-m307-Holl-O-f1-1	26.809	2429	2487.3
B1-m307-Holl-O-h-1	28.4015	2455	2535.4
B1-m307-Holl-X-ais-1	17.8014	2285	2410.7
B1-m307-Holl-X-d1-1	27.4785	2440	2477.8
B1-m307-Holl-X-e-1	22.63	2362	2372
B1-m307-Holl-X-grh-1	23.3599	2374	2419.8
Durchschnitt aus Matlab	21.93	2351	2452.8
SD	8.72146	139.638	96.5466
Test Mittelwert	21.9338	2351.25	2452.84

## Sheet: Bar-lyr
Datei	PHE in %	FHE in Hz	S-Centroid in Hz
B2-m314-Belc-A-a1-1	36.3163	2582	2590
B2-m314-Belc-A-c1-1	36.4204	2583	2709.5
B2-m314-Belc-A-e1-1	37.1488	2595	2697.4
B2-m314-Belc-A-e1-2	30.9053	2495	2635.3
B2-m314-Belc-O-c-1	28.7201	2460	2560.8
B2-m314-Belc-O-d1-1	37.9813	2608	2717.1
B2-m314-Belc-O-e1-1	47.7627	2765	2713.2
B2-m314-Belc-O-h-1	29.6566	2475	2594
B2-m314-Belc-X-b-1	32.3621	2518	2593.3
B2-m314-Belc-X-b-2	28.512	2457	2568.1
B2-m314-Belc-X-d1-1	33.7149	2540	2656.4
B2-m314-Belc-X-des1-1	32.7784	2525	2622.5
B2-m314-Belc-X-e1-1	36.9407	2592	2676.2
B2-m314-Belc-X-e1-2	34.7555	2557	2678
B2-m314-Belc-X-g1-1	28.3039	2453	2682.3
B2-m314-Belc-X-h-1	25.3902	2407	2517.2
B2-m315-Belc-A-a1-1	35.4839	2568	2592.8
B2-m315-Belc-A-c1-1	30.0728	2482	2571.5
B2-m315-Belc-A-c1-2	28.9282	2463	2534.8
B2-m315-Belc-A-e1-2	34.6514	2555	2564.1
B2-m315-Belc-O-c-1	18.1061	2290	2370.4
B2-m315-Belc-O-d1-1	29.7607	2477	2590.2
B2-m315-Belc-O-e1-1	31.9459	2512	2603.5
B2-m315-Belc-O-h-1	36.4204	2583	2540.5
B2-m315-Belc-X-b-1	23.3091	2373	2501.7
B2-m315-Belc-X-b-2	18.9386	2303	2495.9
B2-m315-Belc-X-c1-1	24.1415	2387	2500.7
B2-m315-Belc-X-c1-2	14.4641	2232	2392.1
B2-m315-Belc-X-c1-3	17.6899	2283	2449.5
B2-m315-Belc-X-des1-1	26.3267	2422	2451.9
B2-m315-Belc-X-e1-2	21.9563	2352	2442.6
B2-m315-Belc-X-f1-1	32.4662	2520	2544.4
B2-m315-Belc-X-h-1	15.0884	2242	2407.6
B2-m319-Belc-A-e1-2	29.7607	2477	2512.5
B2-m319-Belc-I-c1-1	25.3902	2407	2474.3
B2-m319-Belc-O-c-1	20.4995	2328	2419.5
B2-m319-Belc-O-d1-1	34.3392	2550	2548.4
B2-m319-Belc-O-grb-1	25.5983	2410	2421.8
B2-m319-Belc-O-h-1	43.2882	2693	2621.6
B2-m319-Belc-X-b-1	23.7253	2380	2398.4
B2-m319-Belc-X-b-2	13.4235	2215	2382.4
B2-m319-Belc-X-c1-1	26.743	2428	2437.9
B2-m319-Belc-X-c1-3	24.3496	2390	2507.9
B2-m319-Belc-X-des1-1	25.5983	2410	2463.8
B2-m319-Belc-X-e1-2	25.3902	2407	2491
B2-m319-Belc-X-f1-1	37.6691	2603	2585.6
B2-m311-Figa-A-d1-1	30.4891	2488	2557.6
B2-m311-Figa-A-d1-2	15.4006	2247	2406.7
B2-m311-Figa-A-d1-3	25.9105	2415	2486.5
B2-m311-Figa-A-d1-4	27.1592	2435	2469.1
B2-m311-Figa-A-es1-1	25.3902	2407	2533.5
B2-m311-Figa-A-g1-1	24.1415	2387	2518.4
B2-m311-Figa-A-h-1	26.3267	2422	2505
B2-m311-Figa-I-e1-1	12.1748	2195	2450.9
B2-m311-Figa-O-c1-1	29.5525	2473	2586.7
B2-m311-Figa-O-e1-1	33.5068	2537	2630.3
B2-m311-Figa-O-h-1	32.4662	2520	2481.8
B2-m311-Figa-X-c1-1	40.8949	2655	2562.4
B2-m320-Figa-A-d1-1	38.1894	2612	2643.2
B2-m320-Figa-A-d1-2	33.923	2543	2593.6
B2-m320-Figa-A-d1-4	32.6743	2523	2627.6
B2-m320-Figa-A-es1-1	42.1436	2675	2644.1
B2-m320-Figa-A-g1-1	33.923	2543	2611.2
B2-m320-Figa-A-h-1	38.1894	2612	2662.8
B2-m320-Figa-I-e1-1	36.5245	2585	2576.6
B2-m320-Figa-I-fis1-1	24.7659	2397	2577.6
B2-m320-Figa-X-c1-1	24.6618	2395	2429.7
B2-m321-Figa-A-d1-2	47.3465	2758	2845.2
B2-m321-Figa-A-d1-4	42.768	2685	2751.2
B2-m321-Figa-A-es1-1	45.0572	2722	2758.1
B2-m321-Figa-A-g1-1	75.7544	3213	2981.4
B2-m321-Figa-A-h-2	52.0291	2833	2819.2
B2-m321-Figa-I-e1-1	30.385	2487	2636
B2-m321-Figa-I-fis1-1	23.9334	2383	2649.4
B2-m321-Figa-O-e1-1	56.6077	2907	2876
B2-m321-Figa-X-c1-1	34.1311	2547	2632
B2-m322-Figa-A-d1-1	57.4402	2920	2814.1
B2-m322-Figa-A-d1-2	39.8543	2638	2742.5
B2-m322-Figa-A-d1-4	46.6181	2747	2805.6
B2-m322-Figa-A-es1-1	47.8668	2767	2815.8
B2-m322-Figa-A-g1-1	52.9657	2848	2772.2
B2-m322-Figa-A-h-1	51.6129	2827	2817.8
B2-m322-Figa-I-e1-1	30.1769	2483	2642.1
B2-m322-Figa-I-fis1-1	54.0062	2865	2755.1
B2-m322-Figa-O-c1-1	36.7326	2588	2780.7
B2-m322-Figa-O-e1-1	40.5827	2650	2790.5
B2-m322-Figa-O-h-1	50.052	2802	2781.9
B2-m322-Figa-X-c1-1	40.999	2657	2710.5
B2-m318-HeFl-A-es1-1	48.283	2773	2782.5
B2-m318-HeFl-E-c1-1	45.8897	2735	2668.6
B2-m318-HeFl-E-d1-1	50.5723	2810	2660.1
B2-m318-HeFl-E-ges-1	45.4735	2728	2643.5
B2-m318-HeFl-I-d1-1	54.6306	2875	2706.1
B2-m318-HeFl-I-des1-1	43.9126	2703	2658.9
B2-m318-HeFl-O-c-1	18.6264	2298	2411.5
B2-m318-HeFl-O-d1-1	46.2019	2740	2848.8
B2-m318-HeFl-O-f-1	40.8949	2655	2651.9
B2-m318-HeFl-X-cis1-1	26.0146	2417	2660.8
B2-m318-HeFl-Y-des1-1	35.692	2572	2653.4
B2-m311-Mala-A-as-1	39.9127	2639	2606.6
B2-m311-Mala-A-c1-1	23.3693	2374	2528.7
B2-m311-Mala-A-c1-2	17.9252	2287	2441.2
B2-m311-Mala-A-des1-1	32.3944	2519	2528.8
B2-m311-Mala-A-dis1-1	38.1868	2611	2649.4
B2-m311-Mala-A-es1-1	25.6694	2411	2437.1
B2-m311-Mala-A-f-1	20.8236	2333	2565.8
B2-m311-Mala-A-f1-1	46.8262	2750	2679.6
B2-m311-Mala-A-gis-1	38.3912	2615	2611.3
B2-m311-Mala-E-c1-1	28.5714	2457	2509
B2-m311-Mala-I-c1-1	31.2175	2500	2504.7
B2-m311-Mala-I-f1-1	32.6518	2523	2560.9
B2-m311-Mala-O-a-1	34.1538	2547	2596.9
B2-m311-Mala-O-as-1	26.4683	2424	2554.7
B2-m311-Mala-O-b-1	26.4308	2423	2545.6
B2-m311-Mala-O-c1-1	29.8984	2479	2605.1
B2-m311-Mala-O-c1-2	35.863	2574	2559.8
B2-m311-Mala-O-c1-3	33.4333	2536	2639.2
B2-m311-Mala-O-d1-1	31.1134	2498	2616.4
B2-m311-Mala-O-des1-1	30.71	2492	2524
B2-m311-Mala-O-f-1	32.4392	2520	2584.2
B2-m311-Mala-O-g-1	41.5231	2665	2610.2
B2-m311-Mala-X-d-1	12.4171	2199	2525.5
B2-m317-Mala-A-c1-1	57.7523	2925	2827.8
B2-m317-Mala-A-c1-2	60.666	2972	2869.2
B2-m317-Mala-A-f-1	43.9126	2703	2731.9
B2-m317-Mala-A-f1-1	62.3309	2998	2888.8
B2-m317-Mala-E-c1-1	44.4329	2712	2776.3
B2-m317-Mala-I-c1-1	58.6889	2940	2784.4
B2-m317-Mala-I-f1-1	60.9781	2977	2818
B2-m317-Mala-O-a-1	52.9657	2848	2798.3
B2-m317-Mala-O-as-1	61.0822	2978	2830.3
B2-m317-Mala-O-b-1	61.4984	2985	2906.7
B2-m317-Mala-O-c1-1	62.8512	3007	2880.5
B2-m317-Mala-O-c1-2	59.7294	2957	2834
B2-m317-Mala-O-c1-3	59.8335	2958	2823.4
B2-m317-Mala-O-d1-1	51.0926	2818	2786
B2-m317-Mala-O-des1-1	67.1176	3075	3002.5
B2-m317-Mala-O-f-1	44.0166	2705	2714.3
B2-m317-Mala-O-f1-1	63.2674	3013	2827.7
B2-m317-Mala-O-g-2	64.204	3028	2885
B2-m317-Mala-O-g-3	53.7981	2862	2803.8
B2-m317-Mala-X-d-1	25.4943	2408	2606.4
B2-m317-Mala-X-h-1	46.2019	2740	2702.1
B2-m323-Marc-A-des1-1	30.1769	2483	2596.7
B2-m323-Marc-A-es1-1	32.2581	2517	2632.8
B2-m323-Marc-O-a-1	23.4131	2375	2514.1
B2-m323-Marc-O-d1-1	32.4662	2520	2634.2
B2-m323-Marc-O-e1-1	32.2581	2517	2587.1
B2-m323-Marc-O-e1-2	38.6056	2618	2632.7
B2-m323-Marc-X-f1-1	26.9511	2432	2584
B2-m324-Marc-A-des1-1	21.9563	2352	2465.7
B2-m324-Marc-A-es1-1	22.6847	2363	2519.9
B2-m324-Marc-O-a-1	27.1592	2435	2486.8
B2-m324-Marc-O-d1-1	29.0323	2465	2565.5
B2-m324-Marc-O-e1-1	26.9511	2432	2592.7
B2-m324-Marc-O-e1-2	34.5473	2553	2637.8
B2-m324-Marc-X-f1-1	16.8574	2270	2460
Durchschnittaus Matlab	359384	2576	2624.8
SD	12.8613	205.973	135.036
Test Mittelwert	35.9384	2575.61	2624.85

## Sheet: Bass-Alle
Datei	PHE in %	FHE Hz	S-Centroid in Hz
L1-m605-Gurn-A-as-1	28.0899	2450	2517.8
L1-m605-Gurn-A-as-2	24.7788	2397	2492
L1-m605-Gurn-A-b-1	23.4229	2375	2385.6
L1-m605-Gurn-A-b-2	26.1066	2418	2458.4
L1-m605-Gurn-A-c-1	18.8064	2301	2425.2
L1-m605-Gurn-A-c1-1	29.3383	2470	2500.8
L1-m605-Gurn-A-c1-2	23.1803	2371	2455.4
L1-m605-Gurn-A-ces1-1	20.8489	2334	2436.4
L1-m605-Gurn-A-d-1	31.2929	2501	2545.4
L1-m605-Gurn-A-d1-1	23.7253	2380	2518.1
L1-m605-Gurn-A-des1-1	24.1415	2387	2473.8
L1-m605-Gurn-A-es-1	21.674	2347	2421.8
L1-m605-Gurn-A-gra-1	12.4923	2200	2405.6
L1-m605-Gurn-A-grb-1	19.8783	2318	2435.2
L1-m605-Gurn-A-h-1	30.5931	2490	2545.4
L1-m605-Gurn-A-h-2	29.669	2475	2501.5
L1-m605-Gurn-E-fis-1	14.7076	2235	2379
L1-m605-Gurn-I-b-1	17.8785	2286	2361
L1-m605-Gurn-I-es-1	32.7784	2525	2494.6
L1-m605-Gurn-I-h-1	13.6612	2219	2418.2
L1-m605-Gurn-O-b-1	30.3122	2485	2557.4
L1-m605-Gurn-O-cis-1	19.2699	2309	2403.8
L1-m605-Gurn-O-cis-2	16.8142	2269	2370.5
L1-m605-Gurn-O-e-1	27.8689	2446	2600.5
L1-m605-Gurn-O-fis-1	23.97	2384	2480.9
L1-m605-Gurn-O-h-1	28.7244	2460	2503.8
L1-m605-Gurn-X-ges-1	16.8259	2269	2410.3
L1-m605-Gurn-X-gis-1	19.386	2310	2451.8
L1-m605-Gurn-X-grh-1	14.9669	2240	2351.4
L1-m605-Gurn-Y-as-1	14.4641	2232	2415
L1-m605-Gurn-Y-g-1	16.9685	2272	2385.7
L1-m605-Gurn-Y-h-1	17.5736	2281	2393.7
L1-m609-Gurn-A-as-1	26.9276	2432	2431.7
L1-m609-Gurn-A-as-2	24.5971	2394	2450.2
L1-m609-Gurn-A-b-1	18.3502	2294	2416.6
L1-m609-Gurn-A-b-2	24.28	2389	2422.2
L1-m609-Gurn-A-c-1	25.261	2404	2448.7
L1-m609-Gurn-A-c1-1	14.3571	2230	2350.1
L1-m609-Gurn-A-c1-2	21.4636	2344	2363.9
L1-m609-Gurn-A-ces1-1	21.4209	2343	2390.2
L1-m609-Gurn-A-d-1	28.1374	2450	2440.9
L1-m609-Gurn-A-d1-1	23.7336	2380	2440.1
L1-m609-Gurn-A-des1-1	16.343	2262	2385.7
L1-m609-Gurn-A-es-1	38.1771	2612	2635.3
L1-m609-Gurn-A-gra-1	24.3889	2390	2441
L1-m609-Gurn-A-grb-1	18.6087	2298	2438.8
L1-m609-Gurn-A-h-1	10.7112	2172	2321.4
L1-m609-Gurn-A-h-2	22.7216	2364	2416.3
L1-m609-Gurn-I-b-1	9.7712	2156	2433.2
L1-m609-Gurn-I-es-1	24.6914	2395	2448.8
L1-m609-Gurn-I-h-1	14.7982	2237	2602.2
L1-m609-Gurn-O-b-1	25.0198	2401	2519.8
L1-m609-Gurn-O-cis-1	30.47	2488	2528.7
L1-m609-Gurn-O-cis-2	23.4234	2375	2533.3
L1-m609-Gurn-O-e-1	25.3592	2406	2659.4
L1-m609-Gurn-O-fis-1	19.4409	2312	2456.3
L1-m609-Gurn-O-h-1	24.3159	2389	2502.1
L1-m609-Gurn-X-ges-1	7.8669	2126	2520.3
L1-m609-Gurn-X-gis-1	16.9297	2271	2364.7
L1-m609-Gurn-X-grh-1	12.1853	2195	2425.7
L1-m609-Gurn-Y-as-1	31.7949	2509	2401.5
L1-m609-Gurn-Y-g-1	5.4898	2088	2362.3
L1-m609-Gurn-Y-h-1	36.7243	2588	2540.4
L1-m610-Gurn-A-as-1	38.7889	2621	2568
L1-m610-Gurn-A-as-2	25.4902	2408	2512.8
L1-m610-Gurn-A-b-1	43.6134	2699	2636.4
L1-m610-Gurn-A-b-2	47.3842	2758	2675.1
L1-m610-Gurn-A-c-1	23.0351	2369	2448.2
L1-m610-Gurn-A-c1-1	46.7236	2749	2616.9
L1-m610-Gurn-A-c1-2	50.8794	2814	2732.6
L1-m610-Gurn-A-ces1-1	28.6002	2458	2467.8
L1-m610-Gurn-A-d-1	28.2429	2452	2549
L1-m610-Gurn-A-d1-1	51.3111	2822	2746.7
L1-m610-Gurn-A-des1-1	44.2791	2709	2665.5
L1-m610-Gurn-A-es-1	42.1965	2676	2622.9
L1-m610-Gurn-A-gra-1	23.4192	2375	2494.1
L1-m610-Gurn-A-grb-1	18.8514	2302	2474.6
L1-m610-Gurn-A-h-1	25.4582	2408	2536.2
L1-m610-Gurn-A-h-2	37.1601	2595	2611.2
L1-m610-Gurn-E-fis-1	13.294	2213	2407.5
L1-m610-Gurn-I-b-1	24.8154	2397	2457.2
L1-m610-Gurn-I-es-1	11.5276	2185	2480.5
L1-m610-Gurn-I-h-1	39.0707	2626	2536.8
L1-m610-Gurn-O-b-1	40.2619	2645	2660.1
L1-m610-Gurn-O-cis-1	27.9188	2447	2481
L1-m610-Gurn-O-cis-2	30.0695	2481	2586.8
L1-m610-Gurn-O-e-1	38.3158	2614	2688.4
L1-m610-Gurn-O-fis-1	29.3659	2470	2528.8
L1-m610-Gurn-O-h-1	40.0649	2642	2697.3
L1-m610-Gurn-X-ges-1	28.1508	2451	2585.5
L1-m610-Gurn-X-gis-1	39.1083	2627	2582.6
L1-m610-Gurn-X-grh-1	29.6574	2475	2479.5
L1-m610-Gurn-Y-as-1	39.5376	2633	2524.6
L1-m610-Gurn-Y-g-1	31.7821	2509	2478.5
L1-m610-Gurn-Y-h-1	40.1472	2643	2578.3
L1-m602-Hage-A-as-1	8.7391	2140	2361.2
L1-m602-Hage-A-as-2	19.2503	2308	2392.9
L1-m602-Hage-A-des1-1	11.985	2192	2367.2
L1-m602-Hage-A-es-1	18.7868	2301	2411.6
L1-m602-Hage-A-es-2	12.3104	2197	2477.4
L1-m602-Hage-A-f-1	16.1461	2258	2346.9
L1-m602-Hage-A-fes-1	19.3508	2310	2389.8
L1-m602-Hage-A-gras-1	17.2798	2277	2375
L1-m602-Hage-E-d-1	16.7534	2268	2404.4
L1-m602-Hage-E-es-1	19.2818	2309	2371
L1-m602-Hage-E-es-2	12.5781	2201	2378.7
L1-m602-Hage-I-a-1	17.1925	2275	2397.9
L1-m602-Hage-I-d1-1	9.4881	2152	2377.3
L1-m602-Hage-I-h-1	18.8345	2302	2443.5
L1-m602-Hage-I-heses-1	14.4074	2231	2405.5
L1-m604-Hage-I-a-1	35.4154	2567	2488.8
L1-m608-Hage-I-a-1	23.7352	2380	2467.2
L1-m603-KoeH-A-d1-1	29.4191	2471	2550.9
L1-m603-KoeH-A-f-1	20.2914	2325	2384.1
L1-m603-KoeH-A-g-1	20.9738	2336	2450.4
L1-m603-KoeH-A-gis-1	26.9663	2432	2487.6
L1-m603-KoeH-E-c1-1	16.7665	2268	2385.8
L1-m603-KoeH-E-h-1	14.7595	2236	2398.9
L1-m603-KoeH-E-h-2	18.4769	2296	2377.8
L1-m603-KoeH-O-b-1	29.7129	2476	2531.9
L1-m603-KoeH-O-h-1	31.6693	2508	2550.5
L1-m608-Titu-A-as-1	14.3552	2230	2361.3
L1-m608-Titu-A-as-2	21.6517	2347	2418.1
L1-m608-Titu-A-as-3	20.9577	2336	2398.1
L1-m608-Titu-A-as-4	14.6013	2234	2380.7
L1-m608-Titu-A-des-1	16.035	2257	2350.2
L1-m608-Titu-A-g-1	19.3129	2309	2403.4
L1-m608-Titu-A-g-2	20.5304	2329	2415
L1-m608-Titu-E-b-1	12.2332	2196	2393.2
L1-m608-Titu-E-b-2	4.747	2076	2364.7
L1-m608-Titu-I-as-1	16.3775	2262	2434.5
L1-m608-Titu-I-as-2	22.1736	2355	2500.9
L1-m608-Titu-I-as-3	26.5459	2425	2540.7
L1-m608-Titu-O-ces1-1	36.3352	2582	2581.2
L1-m608-Titu-O-ces1-2	26.4966	2424	2541.2
L1-m608-Titu-O-ges-1	28.4262	2455	2547.7
L1-m608-Titu-X-ces-1	7.122	2114	2335.8
L1-m608-Titu-X-fes-1	14.5534	2233	2396.5
L1-m608-Titu-Y-b-1	8.7432	2140	2412.4
L1-m611-Titu-A-as-1	34.4456	2552	2588.6
L1-m611-Titu-A-as-2	27.1854	2435	2564
L1-m611-Titu-A-as-3	22.5605	2361	2517.6
L1-m611-Titu-A-as-4	29.3527	2470	2526.6
L1-m611-Titu-A-des-1	23.2975	2373	2484.5
L1-m611-Titu-A-g-1	30.3714	2486	2552.6
L1-m611-Titu-A-g-2	26.5795	2426	2538.7
L1-m611-Titu-E-b-1	24.3111	2389	2449.4
L1-m611-Titu-E-b-2	25.2616	2404	2470.8
L1-m611-Titu-I-as-1	20.6953	2331	2449.2
L1-m611-Titu-I-as-2	35.0238	2561	2527.6
L1-m611-Titu-I-as-3	29.472	2472	2518.5
L1-m611-Titu-O-ces1-1	30.0965	2482	2534
L1-m611-Titu-O-ces1-2	32.0266	2513	2600.9
L1-m611-Titu-O-ges-1	34.1809	2547	2612.3
L1-m611-Titu-X-ces-1	33.0532	2529	2498.8
L1-m611-Titu-X-fes-1	21.5613	2345	2444.9
L1-m611-Titu-Y-b-1	19.6388	2314	2444.9
L2-m600-Dala-A-b-1	19.9443	2319	2487.8
L2-m600-Dala-A-b-2	22.5407	2361	2473
L2-m600-Dala-A-c-1	11.9298	2191	2460.5
L2-m600-Dala-A-c1-1	25.7525	2412	2515.3
L2-m600-Dala-A-d1-1	28.1209	2451	2514.8
L2-m600-Dala-A-d1-2	27.933	2447	2489.4
L2-m600-Dala-A-dis1-1	19.0798	2305	2525.1
L2-m600-Dala-A-fis-1	18.5841	2298	2482.9
L2-m600-Dala-A-g-1	19.4883	2312	2463.5
L2-m600-Dala-E-d1-1	18.4769	2296	2510.8
L2-m600-Dala-E-es-1	5.4523	2087	2344.6
L2-m600-Dala-E-fis-1	14.9003	2239	2465
L2-m600-Dala-I-c1-1	10.1611	2163	2444.2
L2-m600-Dala-I-c1-2	16.5198	2264	2477.1
L2-m600-Dala-I-d1-1	10.7937	2173	2403.3
L2-m600-Dala-O-d1-1	20.6502	2331	2505.6
L2-m600-Dala-O-es1-1	19.9611	2320	2489.9
L2-m600-Dala-O-h-1	22.2674	2356	2562.6
L2-m600-Dala-X-d1-1	24.4694	2392	2527.7
L2-m600-Dala-X-fis-1	15.9136	2255	2373.6
L2-m600-Dala-Y-e-1	18.6905	2299	2402.1
L2-m602-Dala-A-b-1	9.9831	2160	2429.1
L2-m602-Dala-A-b-2	13.0909	2210	2359.5
L2-m602-Dala-A-c-1	14.3931	2231	2367.5
L2-m602-Dala-A-c1-1	15.5172	2248	2479.6
L2-m602-Dala-A-d1-1	16.1893	2259	2439.1
L2-m602-Dala-A-d1-2	22.1226	2354	2343.5
L2-m602-Dala-A-dis1-1	13.0947	2210	2357.4
L2-m602-Dala-A-fis-1	4.1344	2066	2426.2
L2-m602-Dala-A-g-1	13.259	2212	2450
L2-m602-Dala-E-d1-1	13.6007	2218	2400.9
L2-m602-Dala-E-fis-1	22.7229	2364	2400.8
L2-m602-Dala-I-d1-1	11.0018	2176	2443.5
L2-m602-Dala-O-d1-1	8.4247	2135	2272
L2-m602-Dala-O-es1-1	18.7751	2301	2502.7
L2-m602-Dala-O-h-1	20.2905	2325	2396
L2-m602-Dala-X-d1-1	8.5431	2137	2391.9
L2-m602-Dala-X-fis-1	8.6808	2139	2345.9
L2-m602-Dala-Y-e-1	8.6194	2138	2348.3
L2-m604-Dala-A-b-1	32.0245	2513	2552.7
L2-m604-Dala-A-b-2	28.9668	2464	2590.3
L2-m604-Dala-A-c-1	19.3401	2310	2486
L2-m604-Dala-A-c1-1	46.9212	2752	2615.9
L2-m604-Dala-A-d1-1	34.6211	2555	2646.6
L2-m604-Dala-A-d1-2	41.3626	2662	2671.4
L2-m604-Dala-A-dis1-1	19.2308	2308	2537.9
L2-m604-Dala-A-fis-1	40.3785	2647	2577.5
L2-m604-Dala-A-g-1	42.789	2685	2581.8
L2-m604-Dala-E-d1-1	38.2075	2612	2569.8
L2-m604-Dala-E-es-1	34.0071	2545	2533.4
L2-m604-Dala-E-fis-1	46.514	2745	2627
L2-m604-Dala-I-c1-1	42.7746	2685	2597.3
L2-m604-Dala-I-c1-2	48.5542	2778	2607.3
L2-m604-Dala-O-d1-1	34.1301	2546	2662.6
L2-m604-Dala-O-es1-1	48.8987	2783	2639.5
L2-m604-Dala-O-h-1	36.1598	2579	2643.3
L2-m604-Dala-X-d1-1	41.0917	2658	2566.2
L2-m604-Dala-X-fis-1	47.7887	2766	2698
L2-m604-Dala-Y-e-1	39.9662	2640	2568.8
L2-m607-Dala-O-d1-1	20.9076	2335	2425.8
Durchschnitt aus Matlab	24.0096	2384	2480.4
SD PHE in Hz	10.2199	163.696	91.4903
Test-Durchschnitt	24.0096	2384.49	2480.39

[truncated: 2 more sheets: Bass-dram, Bass-lyr]
