# Supplementary material for: New objective timbre parameters for classification of voice type and fach in professional opera singers
Source: Sci Rep. 2022 Oct 26;12:17921. doi: 10.1038/s41598-022-22821-w (PMC9605961; doi:10.1038/s41598-022-22821-w)
Supplement: Supplementary file 1 — Supplementary Information. [file 41598_2022_22821_MOESM1_ESM.zip › Supplementary Data S1_SciRep/Timbre-Vib-Nov-21-SciRep-Examples-Data.xlsx]

## Sheet: Cassi-Timbre
Datei	PHE in %	FHE Hz	Centroid in Hz	Datei	PHE in %	FHE Hz	Centroid in Hz
B2-m317-Mala-A-c1-1	57.7523	2925	2827.8	B2-m317-Mala-A-c1-1	57.7523	2925	2827.8
B2-m317-Mala-A-c1-2	60.666	2972	2869.2	B2-m317-Mala-A-c1-2	60.666	2972	2869.2
B2-m317-Mala-A-f-1	43.9126	2703	2731.9	B2-m317-Mala-A-f-1	43.9126	2703	2731.9
B2-m317-Mala-A-f1-1	62.3309	2998	2888.8	B2-m317-Mala-A-f1-1	62.3309	2998	2888.8
B2-m317-Mala-E-c1-1	44.4329	2712	2776.3	B2-m317-Mala-E-c1-1	44.4329	2712	2776.3
B2-m317-Mala-I-c1-1	58.6889	2940	2784.4	B2-m317-Mala-I-c1-1	58.6889	2940	2784.4
B2-m317-Mala-I-f1-1	60.9781	2977	2818	B2-m317-Mala-I-f1-1	60.9781	2977	2818
B2-m317-Mala-O-a-1	52.9657	2848	2798.3	B2-m317-Mala-O-a-1	52.9657	2848	2798.3
B2-m317-Mala-O-as-1	61.0822	2978	2830.3	B2-m317-Mala-O-as-1	61.0822	2978	2830.3
B2-m317-Mala-O-b-1	61.4984	2985	2906.7	B2-m317-Mala-O-b-1	61.4984	2985	2906.7
B2-m317-Mala-O-c1-1	62.8512	3007	2880.5	B2-m317-Mala-O-c1-1	62.8512	3007	2880.5
B2-m317-Mala-O-c1-2	59.7294	2957	2834	B2-m317-Mala-O-c1-2	59.7294	2957	2834
B2-m317-Mala-O-c1-3	59.8335	2958	2823.4	B2-m317-Mala-O-c1-3	59.8335	2958	2823.4
B2-m317-Mala-O-d1-1	51.0926	2818	2786	B2-m317-Mala-O-d1-1	51.0926	2818	2786
B2-m317-Mala-O-des1-1	67.1176	3075	3002.5	B2-m317-Mala-O-des1-1	67.1176	3075	3002.5
B2-m317-Mala-O-f-1	44.0166	2705	2714.3	B2-m317-Mala-O-f-1	44.0166	2705	2714.3
B2-m317-Mala-O-f1-1	63.2674	3013	2827.7	B2-m317-Mala-O-f1-1	63.2674	3013	2827.7
B2-m317-Mala-O-g-2	64.204	3028	2885	B2-m317-Mala-O-g-2	64.204	3028	2885
B2-m317-Mala-O-g-3	53.7981	2862	2803.8	B2-m317-Mala-O-g-3	53.7981	2862	2803.8
B2-m317-Mala-X-d-1	25.4943	2408	2606.4	B2-m317-Mala-X-d-1	25.4943	2408	2606.4
B2-m317-Mala-X-h-1	46.2019	2740	2702.1	B2-m317-Mala-X-h-1	46.2019	2740	2702.1
Durchschnitt aus Matlab	55.3293	2886	2814.2	Durchschnitt aus Matlab	55.3293	2886	2814.2
SD PHE in Hz	9.87688	158.236	83.3997	SD PHE in Hz	9.87688	158.236	83.3997
Test-Durchschnitt		2886.14	2814	Test-Durchschnitt		2886.14	2814

## Sheet: Cassi-Vib
Datei	VR	VE
B2-m317-Mala-A-c1-1	5.7667	102.841
B2-m317-Mala-A-c1-2	5.3517	128.629
B2-m317-Mala-A-f-1	5.3901	135.264
B2-m317-Mala-A-f1-1	5.5679	115.778
B2-m317-Mala-E-c1-1	6.2441	139.433
B2-m317-Mala-I-c1-1	5.939	158.699
B2-m317-Mala-I-f1-1	5.4092	100.7
B2-m317-Mala-O-a-1	5.7761	150.656
B2-m317-Mala-O-as-1	5.6065	103.174
B2-m317-Mala-O-b-1	6.6619	99.5462
B2-m317-Mala-O-c1-1	6.2884	147.205
B2-m317-Mala-O-c1-2	5.7382	137.186
B2-m317-Mala-O-c1-3	5.955	104.944
B2-m317-Mala-O-d1-1	6.5382	135.565
B2-m317-Mala-O-des1-1	5.2091	133.543
B2-m317-Mala-O-f-1	5.6974	159.928
B2-m317-Mala-O-f1-1	5.6882	69.2768
B2-m317-Mala-O-g-2	6.4	133.96
B2-m317-Mala-O-g-3	5.8965	172.464
B2-m317-Mala-X-d-1	5.7799	157.597
B2-m317-Mala-X-h-1	5.7808	145.645
Durchschnitt aus Matlab	5.8421	130.097
SD	0.393092	25.7306
test mean	5.84214	130.097

## Sheet: Domingo-Timbre
Datei	PHE in %	FHE Hz	Centroid in Hz
T1-m012-Lohe-A-e1-1	35.6895	2571	2605.2
T1-m012-Lohe-A-fis1-1	28.6669	2459	2649.6
T1-m012-Lohe-E-cis1-1	26.6247	2426	2583.7
T1-m012-Lohe-I-a1-1	21.8336	2349	2552.5
T1-m012-Lohe-I-e1-1	25.9838	2416	2554.4
T1-m012-Lohe-O-a1-1	50.1714	2803	2704.2
T1-m012-Lohe-O-f1-1	38.9821	2624	2654
T1-m012-Lohe-O-gis1-1	41.5855	2666	2684.8
T1-m012-Lohe-X-e1-1	21.6981	2347	2547.5
T1-m012-Lohe-Y-fis1-1	19.9305	2319	2507.1
T1-m012-Rodo-A-as-1	42.6642	2683	2656.4
T1-m012-Rodo-A-b1-1	51.6225	2826	2750.4
T1-m012-Rodo-A-c1-1	41.9026	2671	2712.4
T1-m012-Rodo-A-cis1-1	41.9045	2671	2733.3
T1-m012-Rodo-A-e1-1	32.6116	2522	2588.6
T1-m012-Rodo-A-es1-1	40.0264	2641	2694.2
T1-m012-Rodo-A-es1-3	48.283	2773	2708.3
T1-m012-Rodo-A-fes1-1	41.6053	2666	2669.1
T1-m012-Rodo-A-g1-2	50.3367	2806	2707.4
T1-m012-Rodo-A-g1-3	29.23	2468	2586.7
T1-m012-Rodo-A-g1-4	42.2118	2676	2681.9
T1-m012-Rodo-A-g1-5	33.0891	2530	2608.4
T1-m012-Rodo-A-ges1-1	47.8225	2766	2787.3
T1-m012-Rodo-I-as1-1	14.8406	2238	2510.8
T1-m012-Rodo-I-c1-1	37.1841	2595	2603.6
T1-m012-Rodo-I-es1-1	32.4003	2519	2590.1
T1-m012-Rodo-I-fes1-1	26.6165	2426	2552.1
T1-m012-Rodo-I-g-1	43.9837	2704	2666.9
T1-m012-Rodo-I-g1-1	7.8931	2126	2438.5
T1-m012-Rodo-I-g1-2	26.4577	2424	2566
T1-m012-Rodo-O-a1-1	51.7709	2829	2776.7
T1-m012-Rodo-O-f1-1	39.4495	2632	2727.2
T1-m012-Rodo-O-f1-2	42.2477	2677	2717.4
T1-m012-Rodo-O-g1-1	51.6988	2828	2748.6
T1-m012-Rodo-O-g1-2	49.43	2791	2743.8
T1-m012-Rodo-X-a1-1	38.3632	2614	2564.9
T1-m012-Rodo-X-a1-2	34.0251	2545	2555.2
T1-m012-Rodo-X-a1-3	35.77	2573	2545.5
T1-m012-Rodo-X-a1-4	40.3182	2645	2594.6
T1-m012-Rodo-X-as1-2	37.9324	2607	2623.3
T1-m012-Rodo-X-b1-1	26.9231	2431	2537
T1-m012-Rodo-X-b1-3	27.1211	2434	2589.2
T1-m012-Rodo-X-es1-1	44.032	2705	2663
T1-m012-Rodo-X-g1-1	31.2225	2500	2577.5
T1-m012-Rodo-X-g1-2	29.6778	2475	2501.4
T1-m012-Rodo-X-g1-3	31.3928	2502	2508.1
T1-m012-Rodo-X-g1-4	32.736	2524	2591.4
T2-m012-Otta-X-g1-1	44.5736	2713	2636.2
T2-m012-Otta-X-g1-2	45.3386	2726	2634.4
Durchschnitt aus Matlab	36.2832	2581	2626
SD PHE in Hz	10.0865	161.519	82.0084
Test-Durchschnitt		2581	2626.34

## Sheet: Domingo-Vib
Datei	VR in Hz	VE in Cent
T1-m012-Lohe-A-e1-1	5.4302	81.1813
T1-m012-Rodo-I-es1-1	5.437	51.8237
T1-m012-Rodo-X-g1-4	5.6236	75.3883
T1-m012-Lohe-X-e1-1	5.6344	74.7718
T1-m012-Rodo-I-as1-1	5.7022	53.046
T1-m012-Lohe-A-fis1-1	5.7791	92.7418
T1-m012-Rodo-X-as1-2	5.8218	60.6632
T1-m012-Lohe-Y-fis1-1	5.8728	69.9532
T2-m012-Otta-X-g1-1	5.8984	70.128
T1-m012-Rodo-X-g1-3	5.9474	73.6978
T1-m012-Rodo-A-g1-5	5.9479	63.7565
T1-m012-Rodo-X-a1-3	5.9848	66.5594
T1-m012-Rodo-I-c1-1	5.9957	81.8418
T1-m012-Rodo-A-b1-1	5.9966	51.6405
T1-m012-Lohe-O-f1-1	6.0414	81.9228
T1-m012-Rodo-X-g1-2	6.051	69.967
T1-m012-Lohe-I-e1-1	6.0612	111.786
T1-m012-Rodo-X-b1-1	6.0816	55.5232
T1-m012-Rodo-A-fes1-1	6.0834	67.1764
T1-m012-Rodo-A-es1-1	6.1225	117.418
T1-m012-Rodo-X-a1-4	6.1257	70.271
T1-m012-Rodo-X-a1-1	6.128	68.4095
T1-m012-Rodo-A-as-1	6.1372	99.425
T2-m012-Otta-X-g1-2	6.1594	80.2389
T1-m012-Rodo-X-b1-3	6.1653	47.226
T1-m012-Rodo-X-a1-2	6.1759	63.5722
T1-m012-Lohe-I-a1-1	6.1946	57.7955
T1-m012-Rodo-A-g1-4	6.2434	73.7443
T1-m012-Rodo-A-cis1-1	6.2579	98.8703
T1-m012-Rodo-A-g1-3	6.2602	76.4596
T1-m012-Lohe-O-gis1-1	6.2622	81.9568
T1-m012-Rodo-I-fes1-1	6.2924	56.1779
T1-m012-Rodo-X-es1-1	6.3236	78.3363
T1-m012-Rodo-A-c1-1	6.3716	86.6146
T1-m012-Rodo-O-a1-1	6.3902	71.1473
T1-m012-Lohe-O-a1-1	6.4127	64.3057
T1-m012-Rodo-I-g1-2	6.5129	72.4795
T1-m012-Lohe-E-cis1-1	6.5655	103.822
T1-m012-Rodo-I-g1-1	6.624	79.9532
T1-m012-Rodo-O-f1-2	6.624	93.5376
T1-m012-Rodo-O-f1-1	6.6329	48.7574
T1-m012-Rodo-A-ges1-1	6.6718	78.4
T1-m012-Rodo-I-g-1	6.814	94.7623
T1-m012-Rodo-A-e1-1	6.8589	85.0301
T1-m012-Rodo-A-g1-2	6.9494	78.6722
T1-m012-Rodo-A-es1-3	7.0172	61.1677
T1-m012-Rodo-O-g1-1	7.1083	67.4504
T1-m012-Rodo-O-g1-2	7.2258	62.5913
T1-m012-Rodo-X-g1-1	7.4989	56.1488
Durchschnitt aus Matlab	62554	740471
Test mean	6.25545	74.0471
SD	0.446534	16.0388

## Sheet: Stemme-Timbre
Datei	PHE in %	FHE Hz	Centroid in Hz
S1-w015-Isol-A-a-1	25.3386	2858	2888.5
S1-w015-Isol-A-as2-1	31.3399	2990	3105.6
S1-w015-Isol-A-d2-1	41.3323	3210	3160.3
S1-w015-Isol-A-e2-1	27.3171	2901	3021.8
S1-w015-Isol-A-e2-2	33.9298	3047	3120.7
S1-w015-Isol-A-e2-3	27.1695	2898	3020.1
S1-w015-Isol-A-f2-1	33.8343	3045	3121.3
S1-w015-Isol-A-fis2-1	27.7168	2910	3037.7
S1-w015-Isol-A-g1-1	32.7194	3020	3086.8
S1-w015-Isol-A-g2-1	36.2593	3098	3139.7
S1-w015-Isol-A-g2-2	30.0265	2961	3073.9
S1-w015-Isol-A-g2-3	28.3362	2924	3173.6
S1-w015-Isol-A-h2-1	36.7146	3108	3130.2
S1-w015-Isol-I-e2-1	20.0182	2741	2927.6
S1-w015-Isol-I-e2-2	20.472	2751	2953.9
S1-w015-Isol-I-g1-1	28.9751	2938	2970.8
S1-w015-Isol-I-g2-1	22.096	2786	3093
S1-w015-Isol-O-a1-1	26.1739	2876	3037.2
S1-w015-Isol-O-ais1-1	32.2594	3010	3050.8
S1-w015-Isol-O-g2-1	37.3757	3123	3073.5
S1-w015-Isol-O-ges2-1	22.5117	2796	3083
S1-w015-Isol-X-a2-1	24.8866	2847	2992.9
S1-w015-Isol-X-c2-1	33.7878	3044	3095.3
S1-w015-Isol-X-f2-1	21.9025	2782	2982.9
S1-w015-Isol-X-g2-1	13.7714	2603	2880.6
Durchschnitt aus Matlab	28.6506	2931	3048.9
SD	6.47113	142.472	81.0264
Test-Durchschnitt	28.6506	2931	3048.87

## Sheet: Stemme-Vib
Datei	VR	VE
S1-w015-Isol-A-a-1	5.9928	94.2213
S1-w015-Isol-A-as2-1	5.9022	163.316
S1-w015-Isol-A-d2-1	6.2706	82.8758
S1-w015-Isol-A-e2-1	6.1666	158.417
S1-w015-Isol-A-e2-2	6.3455	155.882
S1-w015-Isol-A-e2-3	5.8311	140.866
S1-w015-Isol-A-f2-1	6.2313	128.089
S1-w015-Isol-A-fis2-1	6.0981	132.346
S1-w015-Isol-A-g1-1	6.1288	91.7255
S1-w015-Isol-A-g2-1	6.1201	123.409
S1-w015-Isol-A-g2-2	6.4196	135.965
S1-w015-Isol-A-g2-3	5.7334	47.9592
S1-w015-Isol-A-h2-1	6.5947	106.231
S1-w015-Isol-I-e2-1	6.1608	139.49
S1-w015-Isol-I-e2-2	6.8411	134.894
S1-w015-Isol-I-g1-1	5.9291	107.024
S1-w015-Isol-I-g2-1	6.2958	96.0259
S1-w015-Isol-O-a1-1	6.1893	106.796
S1-w015-Isol-O-ais1-1	6.3415	97.9897
S1-w015-Isol-O-g2-1	6.1821	159.247
S1-w015-Isol-O-ges2-1	6.054	137.215
S1-w015-Isol-X-a2-1	5.8695	123.901
S1-w015-Isol-X-c2-1	6.7389	96.4463
S1-w015-Isol-X-f2-1	6.2332	124.396
S1-w015-Isol-X-g2-1	6.2247	184.257
Durchschnitt aus Matlab	6.1958	122.759
Test mean	6.19579	122.759
SD	0.259022	29.7654

## Sheet: Nilsson-Timbre
Datei	PHE in %	FHE in Hz	Centroid in Hz
S1-w005-BrWa-A-c2-1	28.5714	2929	3055.1
S1-w005-BrWa-A-d2-1	34.4482	3059	3100.6
S1-w005-BrWa-A-e2-2	21.8197	2780	3153.5
S1-w005-BrWa-A-f2-1	26.5393	2885	3077.8
S1-w005-BrWa-A-f2-2	22.2816	2791	3108.9
S1-w005-BrWa-I-e2-1	22.5849	2797	3075.1
S1-w005-BrWa-I-e2-2	18.998	2718	3057.8
S1-w005-BrWa-I-f2-1	20.8933	2760	3061.3
S1-w005-BrWa-O-e2-1	24.453	2839	2999.8
S1-w005-BrWa-X-as2-1	40.3944	3189	3152.5
S1-w005-BrWa-X-d2-1	9.9815	2520	2939.1
S1-w005-BrWa-X-e2-1	25.154	2853	3119.7
S1-w005-BrWa-Y-a2-1	22.3475	2791	3040.6
S1-w005-Elek-A-a2-1	24.9879	2850	3091.7
S1-w005-Elek-A-as2-1	15.6551	2645	2985.6
S1-w005-Elek-A-b2-1	27.5653	2907	3076.6
S1-w005-Elek-A-es2-1	39.1731	3162	3165.9
S1-w005-Elek-I-c2-1	24.6214	2842	3050.4
S1-w005-Elek-I-es2-1	12.057	2565	2836.6
S1-w005-Elek-I-gis2-1	16.026	2653	3041.3
S1-w005-Elek-O-b2-1	31.1566	2986	3208.2
S1-w005-Elek-O-d2-1	58.2854	3583	3310.1
S1-w005-Elek-O-g2-1	33.1136	3029	3139.6
S1-w005-Elek-X-a2-1	24.9838	2850	3230.8
S1-w005-Elek-X-d2-1	26.268	2878	2957
S1-w005-Elek-X-es1-1	27.8055	2912	2998.9
S1-w005-Elek-X-gis2-1	13.8875	2606	2992.4
S1-w005-Elek-X-gis2-2	15.0882	2632	3011
S1-w005-Elek-X-h-1	20.954	2761	2881.1
S1-w005-Elek-Y-h1-1	28.5148	2928	3012.9
S1-w005-Faer-A-a2-1	54.7313	3505	3348
S1-w005-Faer-A-a2-2	22.418	2793	3138.9
S1-w005-Faer-A-a2-3	23.5784	2819	3215.7
S1-w005-Faer-A-as1-1	32.3363	3011	3068.5
S1-w005-Faer-A-as2-1	46.7616	3330	3243.1
S1-w005-Faer-A-f2-1	33.0902	3028	3214
S1-w005-Faer-A-g2-1	43.911	3267	3207
S1-w005-Faer-A-g2-2	32.6478	3019	3169.2
S1-w005-Faer-A-g2-3	43.3333	3254	3250.2
S1-w005-Faer-A-gis2-1	42.3761	3234	3187.4
S1-w005-Faer-A-h2-1	31.8841	3001	3255
S1-w005-Faer-I-as-1	45.7742	3308	3240.4
S1-w005-Faer-I-es2-1	15.367	2638	2940.8
S1-w005-Faer-I-f2-1	28.0918	2919	3189.7
S1-w005-Faer-I-f2-2	29.1321	2942	3147.5
S1-w005-Faer-I-f2-3	26.9656	2894	3056
S1-w005-Faer-I-f2-4	30.2537	2966	3040.8
S1-w005-Faer-X-a2-1	53.2266	3471	3284.9
S1-w005-Faer-X-as2-1	50.0466	3402	3276.8
S1-w005-Faer-X-es2-1	18.6978	2711	2938
S1-w005-Faer-X-gis2-1	49.9697	3400	3209.6
S1-w005-Faer-Y-b2-1	29.011	2938	3122.5
S1-w005-Isol-A-a-1	26.6192	2886	2969.9
S1-w005-Isol-A-as2-1	19.6895	2733	3083.2
S1-w005-Isol-A-d2-1	31.9455	3003	3104.6
S1-w005-Isol-A-e2-1	21.4105	2771	3119.4
S1-w005-Isol-A-e2-2	24.024	2829	3109.6
S1-w005-Isol-A-e2-3	26.3926	2881	3059.5
S1-w005-Isol-A-f2-1	25.1249	2853	3049.4
S1-w005-Isol-A-fis2-1	34.779	3065	3203.4
S1-w005-Isol-A-g1-1	34.6705	3063	3164.7
S1-w005-Isol-A-g2-1-is1	18.0785	2698	3047.4
S1-w005-Isol-A-g2-1	37.8345	3133	3042
S1-w005-Isol-A-g2-2	39.7145	3174	3139.9
S1-w005-Isol-A-g2-3	36.5701	3105	3049.3
S1-w005-Isol-A-h2-1	37.6826	3129	3350
S1-w005-Isol-I-e2-1	21.9593	2783	3047.9
S1-w005-Isol-I-e2-2	22.8426	2803	3008.6
S1-w005-Isol-I-g1-1	28.7898	2934	2969.6
S1-w005-Isol-I-g2-1-is1	32.9926	3026	3073.6
S1-w005-Isol-I-g2-1	15.3385	2638	2992.5
S1-w005-Isol-O-a1-1	34.6431	3062	3090.7
S1-w005-Isol-O-ais1-1	33.2935	3033	3081.7
S1-w005-Isol-O-g2-1	13.9982	2608	3028.6
S1-w005-Isol-O-ges2-1	32.2494	3010	3192.4
S1-w005-Isol-X-a2-1-is1	23.6345	2820	3139.1
S1-w005-Isol-X-a2-1	22.7805	2802	3109.2
S1-w005-Isol-X-c2-1	27.3681	2902	3079.9
S1-w005-Isol-X-f2-1-is1	27.1789	2898	3188.9
S1-w005-Isol-X-f2-1	27.7147	2910	3179
S1-w005-Isol-X-g2-1	15.3656	2638	2973.2
S1-w005-Tosc-A-a2-1	27.5235	2906	3124.1
S1-w005-Tosc-A-c3-1	50.656	3415	3440.8
S1-w005-Tosc-A-es2-1	47.6314	3349	3315
S1-w005-Tosc-A-f2-1	34.9735	3070	3199.4
S1-w005-Tosc-A-g2-1	41.9248	3223	3148.1
S1-w005-Tosc-A-g2-2	40.2791	3186	3184.3
S1-w005-Tosc-A-ges2-1	38.6707	3152	3243
S1-w005-Tosc-A-gis2-1	20.3407	2748	3088.8
S1-w005-Tosc-I-b2-1	24.5924	2841	3176.3
S1-w005-Tosc-I-e2-1	15.9727	2652	2926
S1-w005-Tosc-I-es2-1	18.4709	2707	3059.2
S1-w005-Tosc-O-a2-1	28.9663	2938	3221.5
S1-w005-Tosc-O-es2-1	19.3648	2726	3023.5
S1-w005-Tosc-X-as2-1	23.9983	2828	3135.3
Durchschnitt aus Matlab	29.1607	2942	3111.7
SD	10.3743	228.407	109.035
Test Mittelwert	29.1607	2942	3111.67

## Sheet: Nilsson-Vib
Datei	VR	VE
S1-w005-BrWa-A-c2-1	6.1255	115.774
S1-w005-BrWa-A-d2-1	6.5034	96.1131
S1-w005-BrWa-A-e2-2	6.5075	65.9361
S1-w005-BrWa-A-f2-1	5.502	95.9306
S1-w005-BrWa-A-f2-2	6.4819	68.1717
S1-w005-BrWa-I-e2-1	7.2316	99.509
S1-w005-BrWa-I-e2-2	7.9421	41.8731
S1-w005-BrWa-I-f2-1	5.407	99.8498
S1-w005-BrWa-O-e2-1	4.9697	66.6905
S1-w005-BrWa-X-as2-1	6.4567	66.2471
S1-w005-BrWa-X-d2-1	6.103	69.1911
S1-w005-BrWa-X-e2-1	5.8195	91.8865
S1-w005-Elek-A-a2-1	6.1459	66.4041
S1-w005-Elek-A-as2-1	5.878	90.3836
S1-w005-Elek-A-b2-1	5.9097	57.5945
S1-w005-Elek-A-es2-1	5.7878	79.0853
S1-w005-Elek-I-c2-1	5.765	65.976
S1-w005-Elek-I-es2-1	6.1826	32.2538
S1-w005-Elek-I-gis2-1	6.7741	43.179
S1-w005-Elek-O-b2-1	7.6319	45.6539
S1-w005-Elek-O-d2-1	6.0214	37.9642
S1-w005-Elek-O-g2-1	6.0663	73.5734
S1-w005-Elek-X-a2-1	6.0729	77.6756
S1-w005-Elek-X-d2-1	5.8241	111.915
S1-w005-Elek-X-es1-1	6.2022	93.4123
S1-w005-Elek-X-gis2-1	6.4616	69.2025
S1-w005-Elek-X-gis2-2	5.4978	87.3449
S1-w005-Elek-X-h-1	5.7418	49.4251
S1-w005-Elek-Y-h1-1	6.0382	88.9035
S1-w005-Faer-A-a2-1	6.0091	69.7225
S1-w005-Faer-A-a2-2	5.7536	69.2202
S1-w005-Faer-A-a2-3	5.9929	46.1805
S1-w005-Faer-A-as1-1	6.0475	62.0456
S1-w005-Faer-A-as2-1	5.4362	56.9528
S1-w005-Faer-A-f2-1	4.8594	101.263
S1-w005-Faer-A-g2-1	5.3907	64.2923
S1-w005-Faer-A-g2-2	5.9893	87.2193
S1-w005-Faer-A-g2-3	5.0902	82.4645
S1-w005-Faer-A-gis2-1	5.7901	61.8519
S1-w005-Faer-A-h2-1	6.1839	52.5193
S1-w005-Faer-I-as-1	6.3708	60.1615
S1-w005-Faer-I-f2-1	5.3378	69.5452
S1-w005-Faer-I-f2-2	5.4244	79.2661
S1-w005-Faer-I-f2-3	5.1793	78.5566
S1-w005-Faer-I-f2-4	5.6974	93.1231
S1-w005-Faer-X-a2-1	6.0533	58.0419
S1-w005-Faer-X-as2-1	5.3545	52.0004
S1-w005-Faer-X-es2-1	5.6733	109.848
S1-w005-Faer-X-gis2-1	5.793	51.9621
S1-w005-Faer-Y-b2-1	5.7526	42.4355
S1-w005-Isol-A-a-1	6.3147	30.6803
S1-w005-Isol-A-as2-1	5.8702	94.3701
S1-w005-Isol-A-d2-1	6.8238	64.9174
S1-w005-Isol-A-e2-1	6.39	73.7536
S1-w005-Isol-A-e2-2	6.6253	54.1931
S1-w005-Isol-A-e2-3	6.0557	73.9725
S1-w005-Isol-A-f2-1	5.4557	103.996
S1-w005-Isol-A-fis2-1	7.1049	99.7063
S1-w005-Isol-A-g1-1	6.0628	84.9222
S1-w005-Isol-A-g2-1-is1	5.8213	110.419
S1-w005-Isol-A-g2-1	5.6909	102.056
S1-w005-Isol-A-g2-2	6.3004	67.5318
S1-w005-Isol-A-g2-3	5.6845	85.1062
S1-w005-Isol-A-h2-1	6.4902	56.2588
S1-w005-Isol-I-e2-1	6.1378	55.6876
S1-w005-Isol-I-e2-2	6.3094	82.0415
S1-w005-Isol-I-g1-1	6.2354	80.0927
S1-w005-Isol-I-g2-1-is1	6.0764	115.383
S1-w005-Isol-I-g2-1	5.7803	109.983
S1-w005-Isol-O-a1-1	5.6466	55.0925
S1-w005-Isol-O-ais1-1	5.2636	50.0339
S1-w005-Isol-O-g2-1	6.0608	93.5428
S1-w005-Isol-O-ges2-1	5.66	75.0803
S1-w005-Isol-X-a2-1-is1	6.2977	102.314
S1-w005-Isol-X-a2-1	6.1086	104.593
S1-w005-Isol-X-c2-1	6.1805	95.9756
S1-w005-Isol-X-f2-1-is1	6.4563	71.7596
S1-w005-Isol-X-f2-1	6.2275	55.1064
S1-w005-Isol-X-g2-1	6.603	93.6115
S1-w005-Tosc-A-a2-1	6.7015	76.3125
S1-w005-Tosc-A-c3-1	6.1551	58.0273
S1-w005-Tosc-A-es2-1	6.232	37.1183
S1-w005-Tosc-A-f2-1	6.8721	90.6603
S1-w005-Tosc-A-g2-1	5.9674	79.3599
S1-w005-Tosc-A-g2-2	6.319	61.3067
S1-w005-Tosc-A-ges2-1	6.2441	82.1124
S1-w005-Tosc-A-gis2-1	5.9195	107.575
S1-w005-Tosc-I-b2-1	5.9512	48.1376
S1-w005-Tosc-I-e2-1	6.1373	64.7282
S1-w005-Tosc-I-es2-1	6.1719	56.8232
S1-w005-Tosc-O-a2-1	6.2598	83.8621
S1-w005-Tosc-O-es2-1	6.8751	72.6719
S1-w005-Tosc-X-as2-1	6.0522	79.0798
Durchschnitt aus Matlab	6.06	74.58

## Sheet: Mazzucato-Timbre
Datei	PHE in %	FHE in Hz	Centroid in Hz
S2-w046-Nori-A-a2-1	69.6442	3833	3518.2
S2-w046-Nori-A-a2-2	58.8948	3597	3478.4
S2-w046-Nori-A-b2-2	35.2006	3075	3294.1
S2-w046-Nori-A-b2-3	72.5965	3898	3655.1
S2-w046-Nori-A-c2-1	63.9667	3708	3686.9
S2-w046-Nori-A-c3-1	49.0537	3380	3539
S2-w046-Nori-A-c3-2	42.6192	3238	3250.6
S2-w046-Nori-A-c3-3	49.2808	3385	3465.3
S2-w046-Nori-A-d2-1	57.2294	3560	3582.3
S2-w046-Nori-A-d2-2	48.0696	3358	3321
S2-w046-Nori-A-d2-3	67.0704	3777	3677.1
S2-w046-Nori-A-e2-1	59.2733	3605	3558.1
S2-w046-Nori-A-e2-3	72.1423	3888	3697.2
S2-w046-Nori-A-e2-4	67.5246	3787	3608
S2-w046-Nori-A-f2-1	59.2733	3605	3497.6
S2-w046-Nori-A-f2-2	57.835	3573	3428.5
S2-w046-Nori-A-f2-3	60.7116	3637	3536.7
S2-w046-Nori-A-fis2-1	47.3883	3343	3382.6
S2-w046-Nori-A-fis2-2	64.1938	3713	3436.8
S2-w046-Nori-A-fis2-3	63.8153	3705	3600
S2-w046-Nori-A-g2-4	48.2967	3363	3407.5
S2-w046-Nori-A-h2-1	42.6949	3240	3331.1
S2-w046-Nori-I-e2-1	20.8933	2760	3229.6
S2-w046-Nori-I-e2-2	31.567	2995	3402.2
S2-w046-Nori-I-h1-1	29.296	2945	3307.9
S2-w046-Nori-O-c2-1	68.7358	3813	3677.4
S2-w046-Nori-O-g1-1	43.0734	3248	3348.3
S2-w046-Nori-O-ges2-1	53.8229	3485	3387.4
S2-w046-Nori-X-a2-1	63.2854	3693	3460.4
S2-w046-Nori-X-cis2-1	38.8342	3155	3246.2
S2-w046-Nori-X-g2-1	38.1529	3140	3218.5
Durchschnittaus Matlab	53.0463	3468	3459
SD	13.6345	300.162	146.342
Test Mittelwert	53.0463	3468	3459.03

## Sheet: Mazzucato-Vib
Datei	VR	VE
S2-w046-Nori-A-a2-1	6.4771	90.7601
S2-w046-Nori-A-a2-2	5.6959	52.2474
S2-w046-Nori-A-b2-3	5.9693	87.693
S2-w046-Nori-A-c2-1	7.5997	57.5957
S2-w046-Nori-A-c3-1	5.7033	56.3991
S2-w046-Nori-A-c3-2	4.9237	61.6922
S2-w046-Nori-A-c3-3	6.2725	63.8001
S2-w046-Nori-A-d2-1	6.1506	103.543
S2-w046-Nori-A-d2-2	5.8997	95.8751
S2-w046-Nori-A-d2-3	6.0912	92.2781
S2-w046-Nori-A-e2-1	6.7924	104.268
S2-w046-Nori-A-e2-3	6.1906	126.391
S2-w046-Nori-A-e2-4	6.1769	85.8529
S2-w046-Nori-A-f2-1	6.0373	81.266
S2-w046-Nori-A-f2-3	6.3183	43.5412
S2-w046-Nori-A-fis2-1	6.1053	59.405
S2-w046-Nori-A-fis2-2	6.592	48.6899
S2-w046-Nori-A-fis2-3	6.0257	120.959
S2-w046-Nori-I-e2-1	5.848	70.7397
S2-w046-Nori-I-e2-2	6.2069	76.1722
S2-w046-Nori-I-h1-1	6.7677	66.463
S2-w046-Nori-O-c2-1	6.9935	65.289
S2-w046-Nori-O-g1-1	5.9596	35.9707
S2-w046-Nori-O-ges2-1	6.0181	126.297
S2-w046-Nori-X-a2-1	6.0011	48.7778
S2-w046-Nori-X-cis2-1	6.7852	94.5238
S2-w046-Nori-X-g2-1	5.9644	83.3008
Durchschnitt aus Matlab	6.2062	77.7701
Test mean	6.20615	77.7701
SD	0.500652	25.1087
